# Supplementary material for: 2-{(1S*,2S*)-2-[(E)-(2,4-Dihy­droxy­benzyl­idene)amino]­cyclo­hex­yl}isoindoline-1,3-dione
Source: Acta Crystallogr Sect E Struct Rep Online. 2011 Jun 4;67(Pt 7):o1562. doi: 10.1107/S1600536811019787 (PMC3152027; doi:10.1107/S1600536811019787)
Supplement: Supplementary file 1 [file e-67-o1562-sup1.cif]

##############################################################################
#                                                                            #
# This CIF contains the data in a paper accepted for publication in          #
# Acta Crystallographica Section E. It conforms to the requirements of       #
# Notes for Authors for Acta Crystallographica Section E, and has been       #
# peer reviewed under the auspices of the IUCr Commission on Journals.       #
#                                                                            #
# Full details of the Crystallographic Information File format               #
# are given in the paper "The Crystallographic Information File (CIF):       #
# a New Standard Archive File for Crystallography" by S. R. Hall, F. H.      #
# Allen and I. D. Brown [Acta Cryst. (1991), A47, 655-685].                  #
#                                                                            #
# The current version of the core CIF dictionary is obtainable from          #
# ftp://ftp.iucr.org/pub/cif_core.dic.                                       #
#                                                                            #
# Software is freely available for graphical display of the structure(s)     #
# in this CIF. For information consult the CIF software page                 #
# http://www.iucr.org/resources/cif/software.                                #
#                                                                            #
# This file may be used for bona fide research purposes within the           #
# scientific community so long as proper attribution is given to the journal # 
# article from which it was obtained.                                        #
#                                                                            #
##############################################################################
data_I
_audit_creation_method     SHELXL-97
_chemical_name_systematic
;
2-{(1<i>S</i>*,2<i>S</i>*)-2-[(<i>E</i>)-(2,4-
Dihydroxybenzylidene)amino]cyclohexyl}isoindoline-1,3-dione
;
_chemical_name_common     ?
_chemical_formula_moiety     'C21 H20 N2 O4'
_chemical_formula_sum     'C21 H20 N2 O4'
_chemical_formula_iupac     'C21 H20 N2 O4'
_chemical_formula_weight     364.39
_chemical_melting_point     ?
_symmetry_cell_setting     orthorhombic
_symmetry_space_group_name_H-M     'P 21 21 21'
loop_
    _symmetry_equiv_pos_as_xyz
    'x, y, z'
    '-x+1/2, -y, z+1/2'
    '-x, y+1/2, -z+1/2'
    'x+1/2, -y+1/2, -z'
_cell_length_a     9.0247(3)
_cell_length_b     11.7748(4)
_cell_length_c     17.8585(6)
_cell_angle_alpha     90.00
_cell_angle_beta     90.00
_cell_angle_gamma     90.00
_cell_volume     1897.72(11)
_cell_formula_units_Z     4
_cell_measurement_reflns_used     34622
_cell_measurement_theta_min     2.07
_cell_measurement_theta_max     28.34
_cell_measurement_temperature     296(2)
_cell_measurement_pressure     ?
_exptl_crystal_description     'block'
_exptl_crystal_colour     'colourless'
_exptl_crystal_size_max     0.20
_exptl_crystal_size_mid     0.20
_exptl_crystal_size_min     0.20
_exptl_crystal_density_diffrn     1.275
_exptl_crystal_density_meas     ?
_exptl_crystal_density_method     'not measured'
_exptl_crystal_F_000     768
_exptl_absorpt_coefficient_mu     0.089
_exptl_absorpt_correction_type     multi-scan
_exptl_absorpt_process_details     '(SADABS; Sheldrick, 1996)'
_exptl_absorpt_correction_T_min     0.9824
_exptl_absorpt_correction_T_max     0.9824
_exptl_special_details
;
;
_diffrn_ambient_temperature     296(2)
_diffrn_radiation_type     MoK\a
_diffrn_radiation_wavelength     0.71073
_diffrn_radiation_source     'fine-focus sealed tube'
_diffrn_radiation_monochromator     graphite
_diffrn_measurement_device_type     'Bruker APEX CCD area-detector'
_diffrn_measurement_method     '\f and \w'
_diffrn_detector_area_resol_mean     ?
_diffrn_reflns_number     34622
_diffrn_reflns_av_R_equivalents     0.0226
_diffrn_reflns_av_sigmaI/netI     0.0132
_diffrn_reflns_theta_min     2.07
_diffrn_reflns_theta_max     28.34
_diffrn_reflns_theta_full     28.34
_diffrn_measured_fraction_theta_max     1.000
_diffrn_measured_fraction_theta_full     1.000
_diffrn_reflns_limit_h_min     -12
_diffrn_reflns_limit_h_max     12
_diffrn_reflns_limit_k_min     -15
_diffrn_reflns_limit_k_max     15
_diffrn_reflns_limit_l_min     -23
_diffrn_reflns_limit_l_max     23
_diffrn_standards_number     ?
_diffrn_standards_interval_count     ?
_diffrn_standards_interval_time     ?
_diffrn_standards_decay_%     ?
_refine_special_details
;
Refinement of <i>F</i>^2^ against ALL reflections. The weighted <i>R</i>-factor
<i>wR</i> and goodness of fit <i>S</i> are based on <i>F</i>^2^, conventional
<i>R</i>-factors <i>R</i> are based on <i>F</i>, with <i>F</i> set to zero for
negative <i>F</i>^2^. The threshold expression of <i>F</i>^2^ >
\s(<i>F</i>^2^) is used only for calculating <i>R</i>-factors(gt) <i>etc</i>.
and is not relevant to the choice of reflections for refinement.
<i>R</i>-factors based on <i>F</i>^2^ are statistically about twice as large
as those based on <i>F</i>, and <i>R</i>- factors based on ALL data will be
even larger.
;
_reflns_number_total     4727
_reflns_number_gt     4317
_reflns_threshold_expression     I>2sigma(I)
_refine_ls_structure_factor_coef     Fsqd
_refine_ls_matrix_type     full
_refine_ls_R_factor_all     0.0449
_refine_ls_R_factor_gt     0.0409
_refine_ls_wR_factor_gt     0.1269
_refine_ls_wR_factor_ref     0.1318
_refine_ls_goodness_of_fit_ref     1.101
_refine_ls_restrained_S_all     1.103
_refine_ls_number_reflns     4727
_refine_ls_number_parameters     251
_refine_ls_number_restraints     1
_refine_ls_hydrogen_treatment     mixed
_refine_ls_weighting_scheme     calc
_refine_ls_weighting_details
         'calc w=1/[\s^2^(Fo^2^)+(0.1000P)^2^+0.0000P] where P=(Fo^2^+2Fc^2^)/3'
_atom_sites_solution_hydrogens     geom
_atom_sites_solution_primary     direct
_atom_sites_solution_secondary     difmap
_refine_ls_shift/su_max     0.000
_refine_ls_shift/su_mean     0.000
_refine_diff_density_max     0.259
_refine_diff_density_min     -0.317
_refine_ls_extinction_method     none
_refine_ls_extinction_coef     ?
_refine_ls_abs_structure_details     ?
_refine_ls_abs_structure_Flack     ?
loop_
    _atom_type_symbol
    _atom_type_description
    _atom_type_scat_dispersion_real
    _atom_type_scat_dispersion_imag
    _atom_type_scat_source
    'C' 'C' 0.0033 0.0016
                         'International Tables Vol C Tables 4.2.6.8 and 6.1.1.4'
    'H' 'H' 0.0000 0.0000
                         'International Tables Vol C Tables 4.2.6.8 and 6.1.1.4'
    'N' 'N' 0.0061 0.0033
                         'International Tables Vol C Tables 4.2.6.8 and 6.1.1.4'
    'O' 'O' 0.0106 0.0060
                         'International Tables Vol C Tables 4.2.6.8 and 6.1.1.4'
_computing_data_collection     'SMART (Bruker, 2001)'
_computing_cell_refinement     'SAINT-Plus (Bruker, 2001)'
_computing_data_reduction     'SAINT-Plus (Bruker, 2001)'
_computing_structure_solution     'SHELXS97 (Sheldrick, 2008)'
_computing_structure_refinement     'SHELXL97 (Sheldrick, 2008)'
_computing_molecular_graphics     'SHELXTL (Sheldrick, 2008)'
_computing_publication_material     'SHELXTL (Sheldrick, 2008)'
loop_
    _atom_site_type_symbol
    _atom_site_label
    _atom_site_fract_x
    _atom_site_fract_y
    _atom_site_fract_z
    _atom_site_U_iso_or_equiv
    _atom_site_adp_type
    _atom_site_calc_flag
    _atom_site_refinement_flags
    _atom_site_occupancy
    _atom_site_symmetry_multiplicity
    _atom_site_disorder_assembly
    _atom_site_disorder_group
    C C1 0.30161(15) 0.36416(11) 0.06573(7) 0.0377(3) Uani d . 1 1 . .
    C C2 0.42917(15) 0.34393(11) 0.02192(7) 0.0388(3) Uani d . 1 1 . .
    H H2B 0.4445 0.2721 0.0017 0.047 Uiso calc R 1 1 . .
    C C3 0.53102(15) 0.42835(11) 0.00866(7) 0.0405(3) Uani d . 1 1 . .
    C C4 0.5076(2) 0.53951(12) 0.03634(11) 0.0576(4) Uani d . 1 1 . .
    H H4A 0.5759 0.5967 0.0262 0.069 Uiso calc R 1 1 . .
    C C5 0.3856(2) 0.56221(12) 0.07755(10) 0.0551(4) Uani d . 1 1 . .
    H H5A 0.3702 0.6358 0.0948 0.066 Uiso calc R 1 1 . .
    C C6 0.28074(16) 0.47702(11) 0.09522(7) 0.0400(3) Uani d . 1 1 . .
    C C7 0.15624(16) 0.50289(12) 0.13977(7) 0.0442(3) Uani d . 1 1 . .
    H H7A 0.1438 0.5774 0.1559 0.053 Uiso calc R 1 1 . .
    C C8 -0.07381(16) 0.45130(14) 0.20425(7) 0.0452(3) Uani d . 1 1 . .
    H H8A -0.0812 0.5330 0.2141 0.054 Uiso calc R 1 1 . .
    C C9 -0.21031(18) 0.4117(2) 0.16090(8) 0.0604(4) Uani d . 1 1 . .
    H H9A -0.2190 0.4554 0.1151 0.072 Uiso calc R 1 1 . .
    H H9B -0.1986 0.3324 0.1474 0.072 Uiso calc R 1 1 . .
    C C10 -0.3512(2) 0.4259(3) 0.20717(11) 0.0762(6) Uani d . 1 1 . .
    H H10A -0.4352 0.3973 0.1790 0.091 Uiso calc R 1 1 . .
    H H10B -0.3678 0.5060 0.2169 0.091 Uiso calc R 1 1 . .
    C C11 -0.3396(2) 0.3625(3) 0.28091(10) 0.0809(7) Uani d . 1 1 . .
    H H11A -0.4287 0.3751 0.3102 0.097 Uiso calc R 1 1 . .
    H H11B -0.3311 0.2817 0.2713 0.097 Uiso calc R 1 1 . .
    C C12 -0.2046(2) 0.4032(2) 0.32491(9) 0.0683(5) Uani d . 1 1 . .
    H H12A -0.1969 0.3608 0.3713 0.082 Uiso calc R 1 1 . .
    H H12B -0.2160 0.4829 0.3372 0.082 Uiso calc R 1 1 . .
    C C13 -0.06454(17) 0.38642(13) 0.27883(7) 0.0458(3) Uani d . 1 1 . .
    H H13A -0.0588 0.3054 0.2665 0.055 Uiso calc R 1 1 . .
    C C14 0.1428(2) 0.33206(13) 0.36431(9) 0.0524(4) Uani d . 1 1 . .
    C C15 0.27356(18) 0.38879(13) 0.39836(8) 0.0480(3) Uani d . 1 1 . .
    C C16 0.3843(2) 0.34711(16) 0.44396(10) 0.0667(5) Uani d . 1 1 . .
    H H16A 0.3845 0.2716 0.4592 0.080 Uiso calc R 1 1 . .
    C C17 0.4951(2) 0.4208(2) 0.46639(11) 0.0683(5) Uani d . 1 1 . .
    H H17A 0.5710 0.3945 0.4971 0.082 Uiso calc R 1 1 . .
    C C18 0.4943(2) 0.53120(17) 0.44398(10) 0.0631(5) Uani d . 1 1 . .
    H H18A 0.5714 0.5787 0.4585 0.076 Uiso calc R 1 1 . .
    C C19 0.38096(18) 0.57462(14) 0.39993(10) 0.0549(4) Uani d . 1 1 . .
    H H19A 0.3792 0.6507 0.3861 0.066 Uiso calc R 1 1 . .
    C C20 0.27078(16) 0.50062(12) 0.37739(7) 0.0432(3) Uani d . 1 1 . .
    C C21 0.13765(16) 0.52076(11) 0.33052(7) 0.0420(3) Uani d . 1 1 . .
    N N1 0.06951(15) 0.41440(10) 0.32197(6) 0.0446(3) Uani d . 1 1 . .
    N N2 0.05849(14) 0.42829(11) 0.15940(6) 0.0445(3) Uani d . 1 1 . .
    O O1 0.1041(2) 0.23425(11) 0.36929(9) 0.0804(5) Uani d . 1 1 . .
    O O2 0.09328(16) 0.60904(9) 0.30445(7) 0.0612(3) Uani d . 1 1 . .
    O O3 0.20554(13) 0.28623(9) 0.07975(7) 0.0560(3) Uani d D 1 1 . .
    H H3A 0.141(2) 0.3207(16) 0.1129(9) 0.065 Uiso d D 1 1 . .
    O O4 0.65643(13) 0.41288(9) -0.02971(7) 0.0526(3) Uani d . 1 1 . .
    H H4B 0.665(3) 0.340(2) -0.0447(12) 0.070(6) Uiso d . 1 1 . .
loop_
    _atom_site_aniso_label
    _atom_site_aniso_U_11
    _atom_site_aniso_U_22
    _atom_site_aniso_U_33
    _atom_site_aniso_U_12
    _atom_site_aniso_U_13
    _atom_site_aniso_U_23
    C1 0.0332(6) 0.0376(6) 0.0423(5) -0.0025(5) -0.0030(5) -0.0034(4)
    C2 0.0352(6) 0.0353(5) 0.0459(5) -0.0004(5) -0.0008(5) -0.0045(5)
    C3 0.0371(6) 0.0386(6) 0.0459(6) 0.0001(5) 0.0037(5) -0.0001(5)
    C4 0.0567(9) 0.0350(6) 0.0812(10) -0.0097(6) 0.0230(8) -0.0054(6)
    C5 0.0574(9) 0.0341(6) 0.0737(9) -0.0044(6) 0.0188(8) -0.0091(6)
    C6 0.0361(6) 0.0399(6) 0.0439(5) -0.0015(5) 0.0010(5) -0.0044(5)
    C7 0.0423(7) 0.0450(6) 0.0452(6) 0.0012(6) 0.0027(5) -0.0045(5)
    C8 0.0337(6) 0.0610(8) 0.0408(5) -0.0011(6) 0.0023(5) -0.0061(5)
    C9 0.0374(7) 0.0999(13) 0.0439(6) -0.0054(9) -0.0031(6) -0.0076(7)
    C10 0.0341(8) 0.130(2) 0.0648(9) -0.0055(11) -0.0019(7) -0.0189(11)
    C11 0.0448(9) 0.141(2) 0.0570(9) -0.0316(12) 0.0100(7) -0.0177(10)
    C12 0.0469(9) 0.1134(16) 0.0445(7) -0.0239(10) 0.0069(7) -0.0135(8)
    C13 0.0407(7) 0.0544(7) 0.0423(6) -0.0122(6) -0.0009(5) -0.0059(5)
    C14 0.0586(9) 0.0461(7) 0.0524(7) -0.0066(7) -0.0056(7) 0.0016(6)
    C15 0.0469(8) 0.0470(7) 0.0502(6) 0.0010(6) -0.0045(6) -0.0030(5)
    C16 0.0713(12) 0.0577(9) 0.0712(10) 0.0147(9) -0.0154(9) 0.0034(8)
    C17 0.0510(9) 0.0877(13) 0.0661(9) 0.0242(9) -0.0171(8) -0.0182(9)
    C18 0.0387(8) 0.0766(11) 0.0741(10) 0.0040(8) -0.0097(7) -0.0236(9)
    C19 0.0422(8) 0.0529(8) 0.0695(9) -0.0048(7) -0.0075(7) -0.0107(7)
    C20 0.0391(7) 0.0449(6) 0.0456(6) 0.0002(6) -0.0024(5) -0.0063(5)
    C21 0.0405(7) 0.0408(6) 0.0445(6) -0.0048(5) -0.0035(5) -0.0025(5)
    N1 0.0430(6) 0.0445(6) 0.0462(5) -0.0079(5) -0.0059(5) -0.0017(4)
    N2 0.0368(6) 0.0543(6) 0.0425(5) -0.0017(5) 0.0042(4) -0.0061(4)
    O1 0.1011(12) 0.0451(6) 0.0951(9) -0.0188(7) -0.0246(9) 0.0109(6)
    O2 0.0689(8) 0.0429(5) 0.0719(6) -0.0015(5) -0.0229(6) 0.0039(5)
    O3 0.0460(6) 0.0466(5) 0.0756(7) -0.0154(5) 0.0170(5) -0.0165(5)
    O4 0.0426(6) 0.0449(5) 0.0703(6) -0.0043(4) 0.0187(5) -0.0051(5)
_geom_special_details
;
All e.s.d.'s (except the e.s.d. in the dihedral angle between two l.s. planes)
are estimated using the full covariance matrix. The cell e.s.d.'s are taken
into account individually in the estimation of e.s.d.'s in distances, angles
and torsion angles; correlations between e.s.d.'s in cell parameters are only
used when they are defined by crystal symmetry. An approximate (isotropic)
treatment of cell e.s.d.'s is used for estimating e.s.d.'s involving l.s.
planes.
;
loop_
    _geom_bond_atom_site_label_1
    _geom_bond_atom_site_label_2
    _geom_bond_site_symmetry_2
    _geom_bond_distance
    _geom_bond_publ_flag
    C1 O3 . 1.2869(16) ?
    C1 C2 . 1.4122(18) ?
    C1 C6 . 1.4418(17) ?
    C2 C3 . 1.3744(19) ?
    C2 H2B . 0.9300 ?
    C3 O4 . 1.3355(16) ?
    C3 C4 . 1.4150(19) ?
    C4 C5 . 1.351(2) ?
    C4 H4A . 0.9300 ?
    C5 C6 . 1.415(2) ?
    C5 H5A . 0.9300 ?
    C6 C7 . 1.4101(19) ?
    C7 N2 . 1.2933(19) ?
    C7 H7A . 0.9300 ?
    C8 N2 . 1.4630(17) ?
    C8 C9 . 1.528(2) ?
    C8 C13 . 1.5377(19) ?
    C8 H8A . 0.9800 ?
    C9 C10 . 1.525(2) ?
    C9 H9A . 0.9700 ?
    C9 H9B . 0.9700 ?
    C10 C11 . 1.518(3) ?
    C10 H10A . 0.9700 ?
    C10 H10B . 0.9700 ?
    C11 C12 . 1.527(2) ?
    C11 H11A . 0.9700 ?
    C11 H11B . 0.9700 ?
    C12 C13 . 1.521(2) ?
    C12 H12A . 0.9700 ?
    C12 H12B . 0.9700 ?
    C13 N1 . 1.4716(17) ?
    C13 H13A . 0.9800 ?
    C14 O1 . 1.207(2) ?
    C14 N1 . 1.396(2) ?
    C14 C15 . 1.486(2) ?
    C15 C20 . 1.369(2) ?
    C15 C16 . 1.380(2) ?
    C16 C17 . 1.383(3) ?
    C16 H16A . 0.9300 ?
    C17 C18 . 1.361(3) ?
    C17 H17A . 0.9300 ?
    C18 C19 . 1.388(2) ?
    C18 H18A . 0.9300 ?
    C19 C20 . 1.382(2) ?
    C19 H19A . 0.9300 ?
    C20 C21 . 1.4833(19) ?
    C21 O2 . 1.2073(18) ?
    C21 N1 . 1.4036(18) ?
    O3 H3A . 0.927(9) ?
    O4 H4B . 0.90(2) ?
loop_
    _geom_angle_atom_site_label_1
    _geom_angle_atom_site_label_2
    _geom_angle_atom_site_label_3
    _geom_angle_site_symmetry_1
    _geom_angle_site_symmetry_3
    _geom_angle
    _geom_angle_publ_flag
    O3 C1 C2 . . 122.46(11) ?
    O3 C1 C6 . . 119.88(12) ?
    C2 C1 C6 . . 117.66(11) ?
    C3 C2 C1 . . 121.25(11) ?
    C3 C2 H2B . . 119.4 ?
    C1 C2 H2B . . 119.4 ?
    O4 C3 C2 . . 123.82(12) ?
    O4 C3 C4 . . 115.58(12) ?
    C2 C3 C4 . . 120.60(12) ?
    C5 C4 C3 . . 119.66(13) ?
    C5 C4 H4A . . 120.2 ?
    C3 C4 H4A . . 120.2 ?
    C4 C5 C6 . . 121.77(13) ?
    C4 C5 H5A . . 119.1 ?
    C6 C5 H5A . . 119.1 ?
    C7 C6 C5 . . 120.39(12) ?
    C7 C6 C1 . . 120.61(12) ?
    C5 C6 C1 . . 118.98(12) ?
    N2 C7 C6 . . 123.35(13) ?
    N2 C7 H7A . . 118.3 ?
    C6 C7 H7A . . 118.3 ?
    N2 C8 C9 . . 108.92(11) ?
    N2 C8 C13 . . 109.74(12) ?
    C9 C8 C13 . . 109.34(13) ?
    N2 C8 H8A . . 109.6 ?
    C9 C8 H8A . . 109.6 ?
    C13 C8 H8A . . 109.6 ?
    C10 C9 C8 . . 111.36(12) ?
    C10 C9 H9A . . 109.4 ?
    C8 C9 H9A . . 109.4 ?
    C10 C9 H9B . . 109.4 ?
    C8 C9 H9B . . 109.4 ?
    H9A C9 H9B . . 108.0 ?
    C9 C10 C11 . . 111.02(17) ?
    C9 C10 H10A . . 109.4 ?
    C11 C10 H10A . . 109.4 ?
    C9 C10 H10B . . 109.4 ?
    C11 C10 H10B . . 109.4 ?
    H10A C10 H10B . . 108.0 ?
    C12 C11 C10 . . 110.31(18) ?
    C12 C11 H11A . . 109.6 ?
    C10 C11 H11A . . 109.6 ?
    C12 C11 H11B . . 109.6 ?
    C10 C11 H11B . . 109.6 ?
    H11A C11 H11B . . 108.1 ?
    C11 C12 C13 . . 110.13(13) ?
    C11 C12 H12A . . 109.6 ?
    C13 C12 H12A . . 109.6 ?
    C11 C12 H12B . . 109.6 ?
    C13 C12 H12B . . 109.6 ?
    H12A C12 H12B . . 108.1 ?
    N1 C13 C12 . . 111.77(10) ?
    N1 C13 C8 . . 112.77(11) ?
    C12 C13 C8 . . 111.04(14) ?
    N1 C13 H13A . . 107.0 ?
    C12 C13 H13A . . 107.0 ?
    C8 C13 H13A . . 107.0 ?
    O1 C14 N1 . . 124.41(16) ?
    O1 C14 C15 . . 128.97(17) ?
    N1 C14 C15 . . 106.61(12) ?
    C20 C15 C16 . . 121.12(15) ?
    C20 C15 C14 . . 107.81(13) ?
    C16 C15 C14 . . 131.07(15) ?
    C17 C16 C15 . . 118.15(17) ?
    C17 C16 H16A . . 120.9 ?
    C15 C16 H16A . . 120.9 ?
    C18 C17 C16 . . 120.68(17) ?
    C18 C17 H17A . . 119.7 ?
    C16 C17 H17A . . 119.7 ?
    C17 C18 C19 . . 121.53(17) ?
    C17 C18 H18A . . 119.2 ?
    C19 C18 H18A . . 119.2 ?
    C20 C19 C18 . . 117.58(16) ?
    C20 C19 H19A . . 121.2 ?
    C18 C19 H19A . . 121.2 ?
    C15 C20 C19 . . 120.90(14) ?
    C15 C20 C21 . . 108.84(13) ?
    C19 C20 C21 . . 130.27(14) ?
    O2 C21 N1 . . 125.52(13) ?
    O2 C21 C20 . . 128.60(13) ?
    N1 C21 C20 . . 105.88(11) ?
    C14 N1 C21 . . 110.67(11) ?
    C14 N1 C13 . . 121.18(12) ?
    C21 N1 C13 . . 128.09(12) ?
    C7 N2 C8 . . 125.40(13) ?
    C1 O3 H3A . . 103.8(13) ?
    C3 O4 H4B . . 110.7(15) ?
loop_
    _geom_torsion_atom_site_label_1
    _geom_torsion_atom_site_label_2
    _geom_torsion_atom_site_label_3
    _geom_torsion_atom_site_label_4
    _geom_torsion_site_symmetry_1
    _geom_torsion_site_symmetry_2
    _geom_torsion_site_symmetry_3
    _geom_torsion_site_symmetry_4
    _geom_torsion
    _geom_torsion_publ_flag
    O3 C1 C2 C3 . . . . -179.12(13) ?
    C6 C1 C2 C3 . . . . 0.89(18) ?
    C1 C2 C3 O4 . . . . 177.16(12) ?
    C1 C2 C3 C4 . . . . -2.5(2) ?
    O4 C3 C4 C5 . . . . -178.20(16) ?
    C2 C3 C4 C5 . . . . 1.5(3) ?
    C3 C4 C5 C6 . . . . 1.1(3) ?
    C4 C5 C6 C7 . . . . 178.57(16) ?
    C4 C5 C6 C1 . . . . -2.7(3) ?
    O3 C1 C6 C7 . . . . 0.4(2) ?
    C2 C1 C6 C7 . . . . -179.62(11) ?
    O3 C1 C6 C5 . . . . -178.38(14) ?
    C2 C1 C6 C5 . . . . 1.6(2) ?
    C5 C6 C7 N2 . . . . -178.23(14) ?
    C1 C6 C7 N2 . . . . 3.0(2) ?
    N2 C8 C9 C10 . . . . 176.03(17) ?
    C13 C8 C9 C10 . . . . 56.1(2) ?
    C8 C9 C10 C11 . . . . -56.8(2) ?
    C9 C10 C11 C12 . . . . 57.0(3) ?
    C10 C11 C12 C13 . . . . -57.9(3) ?
    C11 C12 C13 N1 . . . . -174.55(17) ?
    C11 C12 C13 C8 . . . . 58.6(2) ?
    N2 C8 C13 N1 . . . . 56.93(16) ?
    C9 C8 C13 N1 . . . . 176.34(13) ?
    N2 C8 C13 C12 . . . . -176.74(13) ?
    C9 C8 C13 C12 . . . . -57.33(18) ?
    O1 C14 C15 C20 . . . . -179.50(19) ?
    N1 C14 C15 C20 . . . . 1.73(18) ?
    O1 C14 C15 C16 . . . . 0.0(3) ?
    N1 C14 C15 C16 . . . . -178.81(17) ?
    C20 C15 C16 C17 . . . . -1.7(3) ?
    C14 C15 C16 C17 . . . . 178.88(18) ?
    C15 C16 C17 C18 . . . . 0.0(3) ?
    C16 C17 C18 C19 . . . . 1.9(3) ?
    C17 C18 C19 C20 . . . . -2.1(3) ?
    C16 C15 C20 C19 . . . . 1.5(2) ?
    C14 C15 C20 C19 . . . . -178.98(14) ?
    C16 C15 C20 C21 . . . . -178.48(14) ?
    C14 C15 C20 C21 . . . . 1.04(17) ?
    C18 C19 C20 C15 . . . . 0.4(2) ?
    C18 C19 C20 C21 . . . . -179.62(14) ?
    C15 C20 C21 O2 . . . . 176.27(16) ?
    C19 C20 C21 O2 . . . . -3.7(3) ?
    C15 C20 C21 N1 . . . . -3.42(16) ?
    C19 C20 C21 N1 . . . . 176.60(15) ?
    O1 C14 N1 C21 . . . . 177.16(18) ?
    C15 C14 N1 C21 . . . . -4.00(17) ?
    O1 C14 N1 C13 . . . . -0.2(3) ?
    C15 C14 N1 C13 . . . . 178.65(12) ?
    O2 C21 N1 C14 . . . . -175.12(16) ?
    C20 C21 N1 C14 . . . . 4.58(16) ?
    O2 C21 N1 C13 . . . . 2.0(2) ?
    C20 C21 N1 C13 . . . . -178.30(12) ?
    C12 C13 N1 C14 . . . . 89.91(19) ?
    C8 C13 N1 C14 . . . . -144.14(14) ?
    C12 C13 N1 C21 . . . . -86.94(19) ?
    C8 C13 N1 C21 . . . . 39.01(19) ?
    C6 C7 N2 C8 . . . . -178.75(12) ?
    C9 C8 N2 C7 . . . . 124.08(16) ?
    C13 C8 N2 C7 . . . . -116.25(15) ?
loop_
    _geom_hbond_atom_site_label_D
    _geom_hbond_atom_site_label_H
    _geom_hbond_atom_site_label_A
    _geom_hbond_site_symmetry_A
    _geom_hbond_distance_DH
    _geom_hbond_distance_HA
    _geom_hbond_distance_DA
    _geom_hbond_angle_DHA
    _geom_hbond_publ_flag
    O3 H3A N2 . 0.927(9) 1.686(12) 2.5656(16) 157.2(19) yes
    O4 H4B O3 4 0.90(2) 1.66(2) 2.5478(15) 170(2) yes
data_global
_journal_date_recd_electronic     2011-05-17
_journal_date_accepted     2011-05-25
_journal_name_full     'Acta Crystallographica, Section E'
_journal_year     2011
_journal_volume     67
_journal_issue      7
_journal_page_first     o1562
_journal_page_last     o1562
_journal_paper_category     QO
_journal_coeditor_code     FF2012
_publ_contact_author_name     'Xiang-Kai Fu'
_publ_contact_author_address
;
College of Chemistry and Chemical Engineering,
Research Institute of Applied Chemistry, Southwest University,
The Key Laboratory of Applied Chemistry of Chongqing Municipality,
Chongqing 400715,
People's Republic of China
;
_publ_contact_author_email     fxk@swu.edu.cn
_publ_contact_author_fax     '+86 23 6825 4000'
_publ_contact_author_phone     '+86 23 6825 3704'
_publ_section_title
;\
2-{(1<i>S</i>*,2<i>S</i>*)-2-[(<i>E</i>)-(2,4-Dihydroxybenzylidene)amino]\
cyclohexyl}isoindoline-1,3-dione
;
loop_
    _publ_author_name
    _publ_author_footnote
    _publ_author_address
    'Liu, Zhi-Jian' .
;
College of Chemistry and Chemical Engineering,
Research Institute of Applied Chemistry, Southwest University,
The Key Laboratory of Applied Chemistry of Chongqing Municipality,
Chongqing 400715,
People's Republic of China
;
    'Fu, Xiang-Kai' .
;
College of Chemistry and Chemical Engineering,
Research Institute of Applied Chemistry, Southwest University,
The Key Laboratory of Applied Chemistry of Chongqing Municipality,
Chongqing 400715,
People's Republic of China
;
    'Hu, Zhong-Kai' .
;
College of Chemistry and Chemical Engineering,
Research Institute of Applied Chemistry, Southwest University,
The Key Laboratory of Applied Chemistry of Chongqing Municipality,
Chongqing 400715,
People's Republic of China
;
    'Wu, Xiao-Ju' .
;
College of Chemistry and Chemical Engineering,
Research Institute of Applied Chemistry, Southwest University,
The Key Laboratory of Applied Chemistry of Chongqing Municipality,
Chongqing 400715,
People's Republic of China
;
    'Wu, Liu' .
;
College of Chemistry and Chemical Engineering,
Research Institute of Applied Chemistry, Southwest University,
The Key Laboratory of Applied Chemistry of Chongqing Municipality,
Chongqing 400715,
People's Republic of China
;
