# Supplementary material for: 2-{(1S*,2S*)-2-[(E)-(2,4-Dihy­droxy­benzyl­idene)amino]­cyclo­hex­yl}isoindoline-1,3-dione
Source: Acta Crystallogr Sect E Struct Rep Online. 2011 Jun 4;67(Pt 7):o1562. doi: 10.1107/S1600536811019787 (PMC3152027; doi:10.1107/S1600536811019787)
Supplement: Supplementary file 2 [file e-67-o1562-Isup2.hkl]

# 
# h,k,l, Fc-squared, Fo-squared, sigma(Fo-squared) and status flag 
# 
data_I
_shelx_title ' 110421 in P2(1)2(1)2(1)' 
_shelx_refln_list_code          4 
_shelx_F_calc_maximum      180.98 
_exptl_crystal_F_000       768.00 
_reflns_d_resolution_high  0.7485 
 
loop_ 
 _symmetry_equiv_pos_as_xyz 
 'x, y, z' 
 '-x+1/2, -y, z+1/2' 
 '-x, y+1/2, -z+1/2' 
 'x+1/2, -y+1/2, -z' 
 
_cell_length_a     9.0247 
_cell_length_b    11.7748 
_cell_length_c    17.8585 
_cell_angle_alpha  90.000 
_cell_angle_beta   90.000 
_cell_angle_gamma  90.000 
 
_shelx_F_squared_multiplier     1.000 
 
loop_ 
 _refln_index_h 
 _refln_index_k 
 _refln_index_l 
 _refln_F_squared_calc 
 _refln_F_squared_meas 
 _refln_F_squared_sigma 
 _refln_observed_status 
   2   0   0       10.29       17.55      0.60 o 
   4   0   0     1535.53     1380.92     15.16 o 
   6   0   0        6.34        7.15      0.70 o 
   8   0   0       14.07       18.72      1.53 o 
  10   0   0        0.10        0.31      1.85 o 
  12   0   0        1.51        4.07      1.61 o 
   1   1   0     5076.79     4703.05     41.08 o 
   2   1   0     1658.94     1513.14     10.75 o 
   3   1   0      459.35      481.42      3.79 o 
   4   1   0      276.16      214.69      2.16 o 
   5   1   0       74.26      100.11      1.23 o 
   6   1   0      335.97      314.46      2.77 o 
   7   1   0      541.83      558.59      4.91 o 
   8   1   0      256.04      239.20      3.09 o 
   9   1   0        0.15       -0.73      0.73 o 
  10   1   0        2.14        1.53      0.95 o 
  11   1   0       10.35       10.97      1.28 o 
  12   1   0        0.38        0.91      1.07 o 
   0   2   0    32755.05    21510.49    286.77 o 
   1   2   0       54.88       42.40      0.81 o 
   2   2   0      860.52      817.21      5.91 o 
   3   2   0      835.53      905.42      6.23 o 
   4   2   0      372.46      415.01      3.04 o 
   5   2   0       22.81       37.52      0.65 o 
   6   2   0       55.04       59.30      1.00 o 
   7   2   0      375.55      365.33      4.06 o 
   8   2   0      122.48      127.34      2.12 o 
   9   2   0        2.09        1.39      0.82 o 
  10   2   0       17.45       15.12      1.28 o 
  11   2   0        0.02        2.11      1.00 o 
   1   3   0       34.38       34.82      0.67 o 
   2   3   0        1.45        1.63      0.26 o 
   3   3   0      553.66      616.47      4.60 o 
   4   3   0      682.17      794.84      5.60 o 
   5   3   0      110.35      115.65      1.16 o 
   6   3   0      705.71      688.08      6.16 o 
   7   3   0        3.77        4.73      0.62 o 
   8   3   0      940.62      906.13      8.97 o 
   9   3   0       82.51       82.44      1.74 o 
  10   3   0        2.38        3.77      0.94 o 
  11   3   0        7.17        8.55      1.21 o 
   0   4   0     3243.18     3230.13     30.66 o 
   1   4   0     1791.67     1923.37     14.53 o 
   2   4   0      145.34      185.13      1.49 o 
   3   4   0      870.21      834.93      6.17 o 
   4   4   0      503.73      594.58      4.78 o 
   5   4   0      669.37      762.12      6.13 o 
   6   4   0       49.83       70.96      1.40 o 
   7   4   0      477.16      433.87      4.73 o 
   8   4   0      240.46      240.37      3.47 o 
   9   4   0        1.46        1.55      0.70 o 
  10   4   0        0.11        0.63      0.89 o 
  11   4   0       23.34       22.17      1.91 o 
   1   5   0     2556.88     2543.63     18.04 o 
   2   5   0     2391.11     2478.87     15.87 o 
   3   5   0     1270.26     1369.12      9.83 o 
   4   5   0      621.49      664.80      5.45 o 
   5   5   0      323.49      326.28      2.99 o 
   6   5   0       31.33       26.70      1.09 o 
   7   5   0      235.64      231.81      3.34 o 
   8   5   0       11.58       10.38      0.98 o 
   9   5   0       37.44       37.72      1.64 o 
  10   5   0        0.50        0.30      1.20 o 
  11   5   0        3.69        6.18      1.48 o 
   0   6   0     2788.24     3007.06     31.98 o 
   1   6   0     1217.41     1258.63      9.18 o 
   2   6   0     1088.94     1128.51      7.83 o 
   3   6   0        3.04        4.82      0.40 o 
   4   6   0       15.55       15.39      0.54 o 
   5   6   0       65.22       74.57      1.29 o 
   6   6   0      104.41      107.36      3.76 o 
   7   6   0       44.86       44.50      1.49 o 
   8   6   0       13.51       12.44      1.06 o 
   9   6   0       22.85       21.35      1.68 o 
  10   6   0        2.81        3.31      1.21 o 
  11   6   0       21.82       22.38      2.86 o 
   1   7   0      915.14     1064.14      7.49 o 
   2   7   0       44.99       28.96      0.57 o 
   3   7   0       19.06       16.63      0.51 o 
   4   7   0       24.09       21.86      0.68 o 
   5   7   0       56.02       62.51      1.34 o 
   6   7   0       45.84       52.96      1.90 o 
   7   7   0        0.59        1.55      0.83 o 
   8   7   0       11.30       11.63      1.19 o 
   9   7   0       22.35       21.50      1.98 o 
  10   7   0        2.61        3.47      1.23 o 
   0   8   0        5.09        7.66      0.57 o 
   1   8   0       39.30       41.86      0.79 o 
   2   8   0      631.19      674.50      5.56 o 
   3   8   0      223.80      203.19      1.91 o 
   4   8   0        3.13        2.25      0.45 o 
   5   8   0        0.12       -0.53      0.53 o 
   6   8   0       38.92       36.88      1.58 o 
   7   8   0      465.87      426.86      7.04 o 
   8   8   0        4.00        2.00      1.14 o 
   9   8   0        0.61        2.17      1.05 o 
  10   8   0        0.03       -0.92      1.25 o 
   1   9   0       75.32       67.89      1.05 o 
   2   9   0      953.62      849.51      6.21 o 
   3   9   0      448.73      420.47      3.64 o 
   4   9   0        0.02        0.35      0.57 o 
   5   9   0       73.30       81.10      1.56 o 
   6   9   0       21.91       20.11      1.38 o 
   7   9   0        3.11        4.88      1.09 o 
   8   9   0        7.30       11.77      1.31 o 
   9   9   0        1.53        1.51      1.12 o 
   0  10   0       28.31       24.23      1.00 o 
   1  10   0       58.24       53.60      1.06 o 
   2  10   0      346.17      350.41      3.03 o 
   3  10   0      353.44      329.62      3.07 o 
   4  10   0        6.29        6.02      0.74 o 
   5  10   0      157.68      147.47      2.39 o 
   6  10   0        1.41        1.73      1.00 o 
   7  10   0       40.31       32.63      1.75 o 
   8  10   0        2.88        3.67      1.09 o 
   9  10   0        7.44        8.18      1.34 o 
   1  11   0        2.51        0.93      0.43 o 
   2  11   0      411.80      394.27      3.36 o 
   3  11   0       97.97       91.74      1.58 o 
   4  11   0       29.83       24.31      1.16 o 
   5  11   0        4.53        4.01      0.81 o 
   6  11   0        0.03        0.91      0.91 o 
   7  11   0        5.38        7.78      1.20 o 
   8  11   0        2.34        3.00      1.19 o 
   0  12   0      121.12      130.28      2.52 o 
   1  12   0        0.71        0.16      0.45 o 
   2  12   0        0.23        1.50      0.48 o 
   3  12   0       49.13       38.53      1.33 o 
   4  12   0       83.40       86.11      2.30 o 
   5  12   0        5.11        4.98      0.89 o 
   6  12   0        0.24        0.73      1.01 o 
   7  12   0        0.23        0.61      1.54 o 
   1  13   0       12.69       12.74      0.69 o 
   2  13   0       15.25       12.33      0.94 o 
   3  13   0       36.80       33.23      1.33 o 
   4  13   0        0.59        0.47      0.75 o 
   5  13   0       10.64       10.10      0.99 o 
   6  13   0        1.05        0.46      1.12 o 
   0  14   0       37.58       37.52      1.46 o 
   1  14   0       56.58       68.07      1.54 o 
   2  14   0        9.68        7.87      1.02 o 
   3  14   0        8.11        9.40      1.06 o 
   4  14   0        2.07        2.51      0.87 o 
   5  14   0        5.78        6.69      1.01 o 
   1  15   0       14.82       14.39      0.99 o 
   2  15   0        3.54        7.87      1.06 o 
   3  15   0        0.05        1.32      1.24 o 
   1   0   1     8456.96     6632.92    178.31 o 
   2   0   1      140.57      127.49      2.27 o 
   3   0   1      118.86       74.85      1.37 o 
   4   0   1      814.74      764.92      6.88 o 
   5   0   1      704.48      743.33      5.34 o 
   6   0   1       78.47       99.60      2.65 o 
   7   0   1      723.47      724.05      6.15 o 
   8   0   1      257.95      267.50      6.12 o 
   9   0   1      135.63      142.39      3.75 o 
  10   0   1       76.18       70.76      2.17 o 
  11   0   1        0.05       -0.88      0.88 o 
  12   0   1        1.13        1.11      1.08 o 
 -12   1   1        7.79        9.18      1.28 o 
 -11   1   1        3.55        3.12      1.05 o 
 -10   1   1       34.44       36.45      1.75 o 
  -9   1   1       52.91       54.22      2.76 o 
  -8   1   1      723.31      714.82      8.14 o 
  -7   1   1        5.37        8.72      0.96 o 
  -6   1   1      599.21      611.09      4.84 o 
  -5   1   1       59.27       63.55      1.74 o 
  -4   1   1      493.22      560.90      4.55 o 
  -3   1   1      447.45      453.12      3.44 o 
  -2   1   1     1343.18     1267.73      8.60 o 
  -1   1   1      561.17      546.34      4.87 o 
   0   1   1      539.66      500.08      5.33 o 
   1   1   1      562.75      559.55      4.63 o 
   2   1   1     1343.66     1279.17      9.62 o 
   3   1   1      447.15      461.66      3.25 o 
   4   1   1      493.56      564.74      3.99 o 
   5   1   1       59.31       66.71      1.89 o 
   6   1   1      599.89      606.23      4.83 o 
   7   1   1        5.43        7.83      0.91 o 
   8   1   1      724.09      733.14      7.31 o 
   9   1   1       52.95       53.13      2.62 o 
  10   1   1       34.45       41.28      1.79 o 
  11   1   1        3.54        3.37      1.05 o 
  12   1   1        7.78        4.26      1.42 o 
 -11   2   1        2.76        3.10      0.99 o 
 -10   2   1       21.62       20.91      2.05 o 
  -9   2   1      320.68      307.05      5.04 o 
  -8   2   1      535.11      548.00      5.80 o 
  -7   2   1       31.43       36.02      1.10 o 
  -6   2   1        7.49        9.76      0.50 o 
  -5   2   1      384.06      415.61      3.11 o 
  -4   2   1      566.03      614.14      4.57 o 
  -3   2   1        7.74        4.91      0.26 o 
  -2   2   1     1224.39     1175.82      7.99 o 
  -1   2   1      288.80      275.18      2.34 o 
   0   2   1    17956.77    13475.98    282.82 o 
   1   2   1      288.65      272.88      3.36 o 
   2   2   1     1225.18     1187.19      8.95 o 
   3   2   1        7.79        5.46      0.37 o 
   4   2   1      566.03      615.61      4.38 o 
   5   2   1      383.81      416.65      3.13 o 
   6   2   1        7.40        9.84      0.55 o 
   7   2   1       31.51       36.96      1.08 o 
   8   2   1      535.33      548.34      5.82 o 
   9   2   1      320.68      310.42      3.82 o 
  10   2   1       21.59       21.84      1.44 o 
  11   2   1        2.79        3.43      1.02 o 
 -11   3   1       14.11       12.61      1.50 o 
 -10   3   1       27.98       26.77      1.70 o 
  -9   3   1       52.09       53.40      1.73 o 
  -8   3   1       68.36       82.66      1.87 o 
  -7   3   1       63.95       59.66      1.38 o 
  -6   3   1       31.54       44.17      1.00 o 
  -5   3   1      306.39      327.31      2.57 o 
  -4   3   1      768.86      767.73      6.94 o 
  -3   3   1      653.04      626.15      4.63 o 
  -2   3   1       38.20       42.78      0.60 o 
  -1   3   1     5080.81     4807.70     34.26 o 
   0   3   1     1388.97     1461.81     11.01 o 
   1   3   1     5081.65     4800.31     34.24 o 
   2   3   1       38.01       44.26      0.61 o 
   3   3   1      652.69      618.15      4.62 o 
   4   3   1      768.85      781.79      5.48 o 
   5   3   1      306.00      331.92      2.59 o 
   6   3   1       31.57       43.95      1.10 o 
   7   3   1       64.14       59.69      1.35 o 
   8   3   1       68.25       80.34      1.78 o 
   9   3   1       52.18       52.62      1.45 o 
  10   3   1       27.97       28.26      1.43 o 
  11   3   1       14.17       12.70      1.55 o 
 -11   4   1        1.95        1.66      1.11 o 
 -10   4   1       24.00       22.67      1.92 o 
  -9   4   1       18.90       18.13      1.34 o 
  -8   4   1      159.87      153.74      2.63 o 
  -7   4   1      354.29      334.38      3.89 o 
  -6   4   1      365.44      378.94      3.73 o 
  -5   4   1       14.55       17.80      0.58 o 
  -4   4   1      342.86      377.97      3.24 o 
  -3   4   1      551.32      572.57      4.33 o 
  -2   4   1      159.18      141.73      1.26 o 
  -1   4   1      998.25      956.14      6.21 o 
   0   4   1      195.08      258.07      2.10 o 
   1   4   1      997.72      937.99      6.88 o 
   2   4   1      159.18      144.22      1.36 o 
   3   4   1      551.00      571.03      4.53 o 
   4   4   1      342.94      369.36      4.42 o 
   5   4   1       14.59       20.60      0.60 o 
   6   4   1      365.78      367.75      4.05 o 
   7   4   1      354.05      332.66      3.83 o 
   8   4   1      159.55      154.41      2.61 o 
   9   4   1       18.85       20.79      1.09 o 
  10   4   1       24.08       21.98      1.58 o 
  11   4   1        1.96        3.55      1.21 o 
 -11   5   1        7.27        6.62      1.51 o 
 -10   5   1       30.20       28.85      1.71 o 
  -9   5   1       28.01       25.75      1.49 o 
  -8   5   1       27.57       26.01      1.54 o 
  -7   5   1       37.55       34.49      1.51 o 
  -6   5   1       21.16       18.08      1.00 o 
  -5   5   1      203.30      202.03      2.08 o 
  -4   5   1     1030.24     1011.54      7.97 o 
  -3   5   1      622.41      657.29      4.43 o 
  -2   5   1      245.90      295.22      2.29 o 
  -1   5   1      485.97      461.00      3.24 o 
   0   5   1      277.13      303.83      2.35 o 
   1   5   1      484.74      465.65      3.41 o 
   2   5   1      246.63      299.12      2.28 o 
   3   5   1      622.91      631.51      4.38 o 
   4   5   1     1030.62     1000.55      7.92 o 
   5   5   1      203.46      200.94      2.26 o 
   6   5   1       21.18       22.17      1.01 o 
   7   5   1       37.53       35.43      1.29 o 
   8   5   1       27.65       27.19      1.20 o 
   9   5   1       27.98       25.66      1.69 o 
  10   5   1       30.17       28.34      1.62 o 
  11   5   1        7.27        8.36      1.55 o 
 -11   6   1        7.81        7.29      1.60 o 
 -10   6   1        0.66       -1.74      1.74 o 
  -9   6   1       12.19       10.32      1.13 o 
  -8   6   1       54.78       51.85      1.71 o 
  -7   6   1      692.55      629.15      7.95 o 
  -6   6   1      116.77      108.73      2.18 o 
  -5   6   1        3.59        4.30      0.49 o 
  -4   6   1       62.40       65.64      1.09 o 
  -3   6   1      225.53      267.11      2.31 o 
  -2   6   1      159.96      183.03      1.70 o 
  -1   6   1      781.08      878.02      5.86 o 
   0   6   1      124.08      156.49      1.45 o 
   1   6   1      781.14      864.51      6.14 o 
   2   6   1      159.97      186.76      1.61 o 
   3   6   1      225.83      263.24      2.29 o 
   4   6   1       62.23       72.78      0.99 o 
   5   6   1        3.52        2.61      0.48 o 
   6   6   1      116.85      108.36      2.04 o 
   7   6   1      692.94      646.91      8.53 o 
   8   6   1       54.76       53.70      1.83 o 
   9   6   1       12.19       13.00      1.39 o 
  10   6   1        0.66        0.16      0.94 o 
  11   6   1        7.79       10.50      1.64 o 
 -10   7   1        1.62        1.06      1.28 o 
  -9   7   1        9.26        9.84      1.29 o 
  -8   7   1       22.34       21.98      1.32 o 
  -7   7   1      149.43      131.32      4.16 o 
  -6   7   1      391.88      381.00      4.90 o 
  -5   7   1       24.61       33.24      1.04 o 
  -4   7   1      117.14      132.16      1.55 o 
  -3   7   1       14.82       15.79      0.51 o 
  -2   7   1       51.21       59.95      0.85 o 
  -1   7   1       27.04       28.47      0.66 o 
   0   7   1       70.85       62.01      0.91 o 
   1   7   1       27.02       28.73      0.62 o 
   2   7   1       51.10       54.64      0.87 o 
   3   7   1       14.80       17.75      0.53 o 
   4   7   1      117.13      135.93      1.60 o 
   5   7   1       24.64       28.12      1.03 o 
   6   7   1      391.98      391.95      6.69 o 
   7   7   1      149.58      114.16      2.67 o 
   8   7   1       22.33       18.94      1.37 o 
   9   7   1        9.27        7.70      1.30 o 
  10   7   1        1.61        2.93      1.21 o 
 -10   8   1        0.11        0.20      1.30 o 
  -9   8   1        4.39        4.89      1.18 o 
  -8   8   1       13.89       13.33      1.33 o 
  -7   8   1      149.12      134.42      3.60 o 
  -6   8   1        9.81       12.08      1.03 o 
  -5   8   1      141.49      141.31      2.05 o 
  -4   8   1      140.49      152.64      1.89 o 
  -3   8   1       13.72       15.31      0.56 o 
  -2   8   1       55.36       52.50      1.00 o 
  -1   8   1       63.44       61.63      0.84 o 
   0   8   1       23.24       26.67      0.63 o 
   1   8   1       63.23       60.21      0.92 o 
   2   8   1       55.21       52.16      0.85 o 
   3   8   1       13.68       15.10      0.54 o 
   4   8   1      140.55      146.40      1.83 o 
   5   8   1      141.95      139.12      2.10 o 
   6   8   1        9.82        9.60      1.08 o 
   7   8   1      149.29      136.36      2.95 o 
   8   8   1       13.84       13.19      1.25 o 
   9   8   1        4.37        3.33      1.06 o 
  10   8   1        0.11        1.33      1.27 o 
  -9   9   1        7.98        7.59      1.27 o 
  -8   9   1        1.84        1.02      1.06 o 
  -7   9   1       23.51       28.53      1.68 o 
  -6   9   1       68.86       66.26      1.86 o 
  -5   9   1       30.72       26.93      1.07 o 
  -4   9   1       75.80       69.17      1.31 o 
  -3   9   1       83.92       79.91      1.27 o 
  -2   9   1       39.84       34.79      0.80 o 
  -1   9   1      102.31       91.61      1.15 o 
   0   9   1       53.63       47.33      0.85 o 
   1   9   1      102.40       92.40      1.27 o 
   2   9   1       39.72       33.40      1.12 o 
   3   9   1       84.05       80.36      1.23 o 
   4   9   1       75.71       71.11      1.29 o 
   5   9   1       30.75       25.73      1.10 o 
   6   9   1       68.67       65.98      2.05 o 
   7   9   1       23.55       25.54      1.59 o 
   8   9   1        1.87        3.75      1.07 o 
   9   9   1        7.95        7.85      1.29 o 
  -9  10   1        7.80        9.29      1.41 o 
  -8  10   1        2.06        2.29      1.20 o 
  -7  10   1       19.36       13.57      1.38 o 
  -6  10   1       23.85       20.75      1.50 o 
  -5  10   1        4.03        4.50      0.75 o 
  -4  10   1       93.81       91.73      1.69 o 
  -3  10   1       42.55       42.85      1.01 o 
  -2  10   1      284.79      281.31      2.58 o 
  -1  10   1      454.25      435.47      3.56 o 
   0  10   1      100.01      105.40      1.39 o 
   1  10   1      454.35      431.06      3.95 o 
   2  10   1      284.64      273.99      2.52 o 
   3  10   1       42.54       42.19      1.09 o 
   4  10   1       93.85       96.08      1.84 o 
   5  10   1        4.03        2.56      0.73 o 
   6  10   1       23.97       18.60      1.70 o 
   7  10   1       19.40       17.83      1.40 o 
   8  10   1        2.05        3.15      1.09 o 
   9  10   1        7.79        8.83      1.35 o 
  -8  11   1       13.52       15.42      1.57 o 
  -7  11   1        1.13        0.90      1.13 o 
  -6  11   1       11.55        9.14      1.24 o 
  -5  11   1       32.59       34.48      1.53 o 
  -4  11   1       64.30       64.51      1.49 o 
  -3  11   1      211.58      192.20      2.36 o 
  -2  11   1      153.57      158.03      1.95 o 
  -1  11   1        6.77        7.69      0.55 o 
   0  11   1        9.36        6.91      0.61 o 
   1  11   1        6.84        8.51      0.59 o 
   2  11   1      153.49      154.61      1.84 o 
   3  11   1      211.19      193.32      2.52 o 
   4  11   1       64.18       58.79      1.66 o 
   5  11   1       32.67       32.18      1.28 o 
   6  11   1       11.50        9.39      1.17 o 
   7  11   1        1.13        2.81      1.05 o 
   8  11   1       13.51       15.02      1.67 o 
  -7  12   1        3.65        4.82      1.22 o 
  -6  12   1        7.21        7.87      1.24 o 
  -5  12   1        2.46        1.48      0.84 o 
  -4  12   1       14.06       12.35      1.01 o 
  -3  12   1       12.01        9.64      0.87 o 
  -2  12   1       20.81       23.54      0.86 o 
  -1  12   1       10.78       11.71      0.66 o 
   0  12   1        3.72        4.05      0.53 o 
   1  12   1       10.74       10.11      0.71 o 
   2  12   1       20.81       24.09      1.66 o 
   3  12   1       11.98        9.99      0.83 o 
   4  12   1       14.08       14.15      1.02 o 
   5  12   1        2.45        1.63      0.77 o 
   6  12   1        7.15        7.00      1.21 o 
   7  12   1        3.65        5.63      1.20 o 
  -6  13   1       18.93       23.15      1.72 o 
  -5  13   1        2.83        4.54      0.89 o 
  -4  13   1        9.75       10.24      0.98 o 
  -3  13   1        6.17        6.90      0.88 o 
  -2  13   1        1.10        1.21      0.62 o 
  -1  13   1        1.29        1.45      0.53 o 
   0  13   1        0.95        0.58      0.49 o 
   1  13   1        1.29        1.34      0.56 o 
   2  13   1        1.08       -0.64      0.64 o 
   3  13   1        6.19        7.12      0.83 o 
   4  13   1        9.78        9.79      0.98 o 
   5  13   1        2.81        4.77      0.87 o 
   6  13   1       18.88       21.65      1.60 o 
  -5  14   1       32.38       39.12      1.58 o 
  -4  14   1        2.87        3.33      0.91 o 
  -3  14   1        5.58        6.37      0.99 o 
  -2  14   1       13.15       13.72      1.13 o 
  -1  14   1        8.22        8.97      0.69 o 
   0  14   1        0.49        1.31      0.58 o 
   1  14   1        8.26        7.53      0.76 o 
   2  14   1       13.16       12.00      1.07 o 
   3  14   1        5.59        5.67      0.96 o 
   4  14   1        2.87        5.63      0.90 o 
   5  14   1       32.37       35.31      1.54 o 
  -3  15   1       13.67       18.32      1.34 o 
  -2  15   1        3.33        6.94      1.42 o 
  -1  15   1        5.61        5.36      1.02 o 
   0  15   1       81.74       91.90      1.63 o 
   1  15   1        5.59        5.48      0.80 o 
   2  15   1        3.31        5.41      1.01 o 
   3  15   1       13.66       17.63      1.31 o 
   0   0   2     1456.06     1182.17     14.34 o 
   1   0   2      683.13      706.61      5.46 o 
   2   0   2      592.48      530.98      3.83 o 
   3   0   2     2606.22     2529.72     18.00 o 
   4   0   2     2126.73     2301.60     18.51 o 
   5   0   2       12.31        8.53      0.31 o 
   6   0   2      665.60      701.28      5.46 o 
   7   0   2      655.74      642.24      5.99 o 
   8   0   2      222.83      223.42      3.15 o 
   9   0   2       85.87       93.24      2.33 o 
  10   0   2      107.18      115.12      2.72 o 
  11   0   2        0.13       -0.51      0.95 o 
  12   0   2        1.76        1.48      1.25 o 
 -11   1   2        1.18       -0.20      1.45 o 
 -10   1   2        6.53        9.03      1.11 o 
  -9   1   2       68.00       67.87      1.89 o 
  -8   1   2      201.10      208.45      3.95 o 
  -7   1   2       58.55       61.72      1.12 o 
  -6   1   2       31.83       34.41      0.79 o 
  -5   1   2      264.93      252.58      2.17 o 
  -4   1   2       54.77       64.67      0.79 o 
  -3   1   2      226.97      223.70      1.70 o 
  -2   1   2       45.42       51.03      0.98 o 
  -1   1   2     2492.42     2380.59     18.01 o 
   0   1   2      626.93      594.65      4.51 o 
   1   1   2     2491.38     2388.74     20.93 o 
   2   1   2       45.10       47.75      1.28 o 
   3   1   2      227.10      225.19      1.74 o 
   4   1   2       54.83       65.67      0.84 o 
   5   1   2      264.87      256.71      1.96 o 
   6   1   2       31.82       33.52      0.85 o 
   7   1   2       58.66       60.59      1.25 o 
   8   1   2      201.17      201.42      4.48 o 
   9   1   2       67.98       69.01      2.84 o 
  10   1   2        6.53        8.64      1.10 o 
  11   1   2        1.19       -0.13      0.95 o 
 -11   2   2        5.20        6.64      1.30 o 
 -10   2   2       19.01       21.37      1.36 o 
  -9   2   2       35.96       36.29      1.52 o 
  -8   2   2      196.38      203.50      3.17 o 
  -7   2   2      455.50      420.15      4.12 o 
  -6   2   2      438.02      456.10      3.96 o 
  -5   2   2      311.48      360.04      2.71 o 
  -4   2   2     1032.21     1131.11      7.89 o 
  -3   2   2      806.74      828.39      5.42 o 
  -2   2   2      832.85      822.89      5.66 o 
  -1   2   2     3135.73     3147.63     22.54 o 
   0   2   2       96.27       93.72      0.85 o 
   1   2   2     3135.79     3184.17     30.13 o 
   2   2   2      831.91      832.51      6.71 o 
   3   2   2      805.44      820.08      6.02 o 
   4   2   2     1031.47     1168.49      9.49 o 
   5   2   2      311.45      356.30      2.74 o 
   6   2   2      437.81      452.46      4.01 o 
   7   2   2      455.18      423.19      4.23 o 
   8   2   2      196.65      206.33      2.80 o 
   9   2   2       36.02       34.81      1.27 o 
  10   2   2       18.97       21.94      1.45 o 
  11   2   2        5.20        6.39      1.37 o 
 -11   3   2        0.78        1.89      1.13 o 
 -10   3   2       23.83       26.78      1.64 o 
  -9   3   2        1.51        1.11      0.77 o 
  -8   3   2        2.07        0.71      0.68 o 
  -7   3   2      101.93       97.00      1.55 o 
  -6   3   2       28.08       37.29      0.97 o 
  -5   3   2      333.64      340.34      2.67 o 
  -4   3   2      505.52      549.90      4.67 o 
  -3   3   2      106.05       98.27      1.06 o 
  -2   3   2     1042.23     1001.67      6.78 o 
  -1   3   2     2379.79     2365.32     16.00 o 
   0   3   2     1065.94     1104.08      7.86 o 
   1   3   2     2377.27     2413.82     18.26 o 
   2   3   2     1041.86      987.00      8.05 o 
   3   3   2      106.03       99.95      0.96 o 
   4   3   2      505.65      531.26      4.95 o 
   5   3   2      333.66      348.12      2.69 o 
   6   3   2       28.03       36.59      0.91 o 
   7   3   2      101.76      100.63      1.58 o 
   8   3   2        2.04        2.64      0.61 o 
   9   3   2        1.49        0.46      0.62 o 
  10   3   2       23.88       27.15      1.60 o 
  11   3   2        0.78        0.02      1.28 o 
 -11   4   2        1.08        0.49      1.08 o 
 -10   4   2        5.24        3.06      1.29 o 
  -9   4   2       34.23       30.19      1.64 o 
  -8   4   2       51.89       46.29      1.39 o 
  -7   4   2      190.18      184.42      2.57 o 
  -6   4   2       39.27       38.41      1.40 o 
  -5   4   2      326.23      322.62      2.77 o 
  -4   4   2      198.12      210.46      1.75 o 
  -3   4   2      128.75      172.44      1.53 o 
  -2   4   2      127.70      120.08      1.33 o 
  -1   4   2      112.03      122.32      1.02 o 
   0   4   2      148.36      169.25      1.80 o 
   1   4   2      112.35      115.55      1.16 o 
   2   4   2      128.03      129.14      1.11 o 
   3   4   2      129.22      173.54      1.63 o 
   4   4   2      197.69      207.86      1.92 o 
   5   4   2      325.90      320.93      2.89 o 
   6   4   2       39.44       38.61      1.27 o 
   7   4   2      190.21      177.72      2.64 o 
   8   4   2       51.85       45.26      1.32 o 
   9   4   2       34.13       32.02      1.38 o 
  10   4   2        5.21        5.15      1.17 o 
  11   4   2        1.08        2.04      1.14 o 
 -11   5   2        0.84        0.69      1.09 o 
 -10   5   2        7.54        5.04      1.80 o 
  -9   5   2       23.11       23.30      1.46 o 
  -8   5   2       15.32       14.99      1.10 o 
  -7   5   2       10.95        8.05      0.87 o 
  -6   5   2       21.40       17.88      1.45 o 
  -5   5   2       84.23       86.51      1.23 o 
  -4   5   2       61.53       49.46      0.73 o 
  -3   5   2      258.09      291.15      2.29 o 
  -2   5   2      934.04     1007.63      6.68 o 
  -1   5   2      145.50      143.79      1.23 o 
   0   5   2     2121.66     2073.49     13.98 o 
   1   5   2      144.97      142.41      1.58 o 
   2   5   2      934.52     1014.47      6.65 o 
   3   5   2      258.05      292.97      2.18 o 
   4   5   2       61.60       48.00      1.13 o 
   5   5   2       84.59       82.26      1.30 o 
   6   5   2       21.41       21.65      0.99 o 
   7   5   2       10.97        8.92      0.84 o 
   8   5   2       15.29       16.31      1.25 o 
   9   5   2       23.07       19.19      1.41 o 
  10   5   2        7.55        6.30      1.10 o 
  11   5   2        0.85        1.59      1.25 o 
 -11   6   2        1.57        0.41      1.39 o 
 -10   6   2        4.68        3.61      1.33 o 
  -9   6   2       52.32       51.64      2.38 o 
  -8   6   2       95.73       96.02      2.24 o 
  -7   6   2        1.83        2.04      0.81 o 
  -6   6   2      403.55      366.42      4.62 o 
  -5   6   2      176.62      164.12      1.92 o 
  -4   6   2       82.00       88.91      1.43 o 
  -3   6   2       97.74      105.67      1.06 o 
  -2   6   2      115.32       97.97      1.00 o 
  -1   6   2      258.95      291.41      2.30 o 
   0   6   2       53.22       72.16      0.92 o 
   1   6   2      259.12      278.66      2.30 o 
   2   6   2      115.61       99.33      0.97 o 
   3   6   2       97.60      107.89      1.14 o 
   4   6   2       81.88       92.06      1.35 o 
   5   6   2      176.60      172.25      2.61 o 
   6   6   2      404.19      365.77      7.71 o 
   7   6   2        1.80        1.50      0.84 o 
   8   6   2       95.62       95.11      2.34 o 
   9   6   2       52.24       47.10      2.02 o 
  10   6   2        4.66        4.49      1.30 o 
  11   6   2        1.58        2.81      1.42 o 
 -10   7   2        3.58        5.35      1.85 o 
  -9   7   2       14.29       12.70      1.22 o 
  -8   7   2        6.34        7.74      1.05 o 
  -7   7   2       66.83       70.21      1.90 o 
  -6   7   2       48.38       53.03      2.19 o 
  -5   7   2      196.22      184.14      2.11 o 
  -4   7   2        0.28        0.34      0.42 o 
  -3   7   2      153.77      159.82      1.57 o 
  -2   7   2      120.13      127.09      1.26 o 
  -1   7   2       98.16      100.45      1.12 o 
   0   7   2      696.99      646.97      5.01 o 
   1   7   2       98.15       97.73      1.16 o 
   2   7   2      120.05      132.48      1.33 o 
   3   7   2      153.78      156.60      1.92 o 
   4   7   2        0.28       -0.38      0.38 o 
   5   7   2      196.02      172.45      2.34 o 
   6   7   2       48.49       41.73      1.65 o 
   7   7   2       66.79       57.27      1.85 o 
   8   7   2        6.33        7.86      1.17 o 
   9   7   2       14.35       10.99      1.37 o 
  10   7   2        3.60        3.46      1.07 o 
 -10   8   2        1.19        1.71      1.33 o 
  -9   8   2        0.92        0.98      1.17 o 
  -8   8   2       51.68       47.65      1.73 o 
  -7   8   2      137.92      136.44      3.22 o 
  -6   8   2      210.47      188.38      3.11 o 
  -5   8   2      204.33      218.33      2.61 o 
  -4   8   2       49.01       50.58      1.12 o 
  -3   8   2      129.68      118.87      1.39 o 
  -2   8   2      262.51      226.09      2.09 o 
  -1   8   2      112.13      119.74      1.25 o 
   0   8   2      251.99      210.74      1.92 o 
   1   8   2      111.80      116.52      1.34 o 
   2   8   2      262.07      232.26      2.06 o 
   3   8   2      129.25      120.44      1.45 o 
   4   8   2       49.10       54.36      1.10 o 
   5   8   2      204.32      217.27      2.87 o 
   6   8   2      210.44      187.17      3.68 o 
   7   8   2      137.78      132.48      2.87 o 
   8   8   2       51.82       46.86      1.97 o 
   9   8   2        0.90        2.58      1.01 o 
  10   8   2        1.20        3.02      1.27 o 
  -9   9   2        7.17        9.07      1.38 o 
  -8   9   2        5.19        5.93      1.24 o 
  -7   9   2       81.37       78.11      2.10 o 
  -6   9   2      121.81      130.93      2.60 o 
  -5   9   2      152.78      143.45      2.52 o 
  -4   9   2      133.56      123.04      1.84 o 
  -3   9   2      166.78      165.00      1.78 o 
  -2   9   2      172.67      176.85      1.83 o 
  -1   9   2       15.39       12.92      0.50 o 
   0   9   2       23.86       20.90      0.61 o 
   1   9   2       15.44       13.36      0.58 o 
   2   9   2      172.44      180.32      1.78 o 
   3   9   2      166.59      173.54      2.02 o 
   4   9   2      133.22      127.16      2.59 o 
   5   9   2      152.85      142.81      2.26 o 
   6   9   2      121.94      127.06      3.52 o 
   7   9   2       81.31       80.96      2.24 o 
   8   9   2        5.15        5.77      1.14 o 
   9   9   2        7.17        9.44      1.27 o 
  -9  10   2        0.36        0.76      1.17 o 
  -8  10   2        0.69        0.72      1.32 o 
  -7  10   2       30.12       30.40      1.82 o 
  -6  10   2       60.57       56.73      1.82 o 
  -5  10   2       68.55       59.66      1.45 o 
  -4  10   2        3.79        2.48      0.59 o 
  -3  10   2       47.82       42.75      1.09 o 
  -2  10   2      261.56      269.90      2.52 o 
  -1  10   2      256.62      257.82      2.38 o 
   0  10   2      201.11      200.80      2.09 o 
   1  10   2      256.93      250.90      2.50 o 
   2  10   2      261.68      272.62      2.48 o 
   3  10   2       47.85       43.77      1.15 o 
   4  10   2        3.80        3.45      0.67 o 
   5  10   2       68.49       59.84      1.52 o 
   6  10   2       60.37       53.91      1.89 o 
   7  10   2       30.19       27.53      1.63 o 
   8  10   2        0.69        0.57      1.06 o 
   9  10   2        0.36        0.99      1.26 o 
  -8  11   2        4.68        2.56      1.28 o 
  -7  11   2        3.44        3.87      1.13 o 
  -6  11   2       20.78       17.69      1.53 o 
  -5  11   2        7.69        5.62      0.80 o 
  -4  11   2       17.43       15.76      0.95 o 
  -3  11   2       69.48       71.38      1.42 o 
  -2  11   2       70.26       67.35      1.17 o 
  -1  11   2      132.43      126.49      1.56 o 
   0  11   2      384.90      380.72      3.44 o 
   1  11   2      132.32      126.27      1.93 o 
   2  11   2       70.29       62.53      1.23 o 
   3  11   2       69.53       74.43      1.52 o 
   4  11   2       17.35       11.88      0.91 o 
   5  11   2        7.72        4.90      0.80 o 
   6  11   2       20.83       21.25      1.43 o 
   7  11   2        3.48        3.76      1.05 o 
   8  11   2        4.68        5.76      1.18 o 
  -7  12   2        1.41        0.94      1.23 o 
  -6  12   2        3.08        4.07      1.14 o 
  -5  12   2        1.97        2.75      0.94 o 
  -4  12   2       30.81       34.10      1.25 o 
  -3  12   2       22.59       19.53      0.90 o 
  -2  12   2       18.15       18.43      0.88 o 
  -1  12   2       97.96       98.52      1.46 o 
   0  12   2        4.96        3.33      0.55 o 
   1  12   2       97.95       97.40      2.76 o 
   2  12   2       18.22       16.97      0.88 o 
   3  12   2       22.60       20.43      0.97 o 
   4  12   2       30.85       32.13      1.69 o 
   5  12   2        1.96        2.82      0.79 o 
   6  12   2        3.07        5.88      1.67 o 
   7  12   2        1.41        3.32      1.19 o 
  -6  13   2        6.23        6.89      1.29 o 
  -5  13   2        3.64        6.97      0.97 o 
  -4  13   2       17.40       19.43      1.22 o 
  -3  13   2        0.70        1.45      0.69 o 
  -2  13   2        0.64        0.09      0.58 o 
  -1  13   2       18.51       18.23      0.81 o 
   0  13   2       11.45       11.81      0.75 o 
   1  13   2       18.50       18.27      0.83 o 
   2  13   2        0.64        1.05      0.66 o 
   3  13   2        0.70        0.38      0.70 o 
   4  13   2       17.36       18.78      1.15 o 
   5  13   2        3.65        5.80      0.92 o 
   6  13   2        6.20        7.54      1.22 o 
  -5  14   2        1.72        4.74      1.00 o 
  -4  14   2       11.98       15.57      1.41 o 
  -3  14   2        6.83        6.84      1.04 o 
  -2  14   2        4.83        5.67      0.78 o 
  -1  14   2       45.46       51.65      1.40 o 
   0  14   2       49.30       51.68      1.30 o 
   1  14   2       45.45       46.22      1.47 o 
   2  14   2        4.84        4.97      0.86 o 
   3  14   2        6.81        8.28      1.04 o 
   4  14   2       12.00       13.67      1.09 o 
   5  14   2        1.72        3.90      0.94 o 
  -3  15   2        0.51        2.58      1.13 o 
  -2  15   2        6.87        7.04      1.28 o 
  -1  15   2        6.96        6.83      0.90 o 
   0  15   2       14.02       15.86      0.86 o 
   1  15   2        6.98        6.93      0.95 o 
   2  15   2        6.87        8.33      0.96 o 
   3  15   2        0.52        0.02      1.24 o 
   1   0   3     8589.64     7667.55     82.75 o 
   2   0   3     3700.20     3565.17     21.02 o 
   3   0   3     2712.67     2657.85     17.84 o 
   4   0   3      106.43       88.22      2.71 o 
   5   0   3       49.87       52.87      2.06 o 
   6   0   3      192.04      203.60      2.04 o 
   7   0   3      394.25      358.98      3.70 o 
   8   0   3       30.27       32.27      1.09 o 
   9   0   3      367.33      395.99      5.72 o 
  10   0   3       11.38       13.65      1.27 o 
  11   0   3        2.06        2.66      1.05 o 
 -11   1   3        5.21        5.97      1.34 o 
 -10   1   3      105.93      113.99      2.75 o 
  -9   1   3       61.76       69.43      3.74 o 
  -8   1   3      132.86      127.71      2.10 o 
  -7   1   3       77.65       69.24      1.77 o 
  -6   1   3       80.50       80.29      1.12 o 
  -5   1   3      244.26      278.56      2.04 o 
  -4   1   3     1111.96     1280.22      8.36 o 
  -3   1   3      144.85      119.17      1.53 o 
  -2   1   3     4768.62     4913.48     30.25 o 
  -1   1   3    11158.49    10047.43    113.90 o 
   0   1   3     2663.06     2556.10     18.32 o 
   1   1   3    11160.44    10111.40     70.78 o 
   2   1   3     4767.86     4899.59     35.09 o 
   3   1   3      145.10      124.80      1.78 o 
   4   1   3     1112.99     1301.54      8.37 o 
   5   1   3      244.16      277.80      2.02 o 
   6   1   3       80.43       80.98      1.15 o 
   7   1   3       77.52       70.28      2.75 o 
   8   1   3      132.88      128.92      1.94 o 
   9   1   3       61.76       72.74      1.79 o 
  10   1   3      105.87      112.16      2.71 o 
  11   1   3        5.16        5.66      1.37 o 
 -11   2   3        5.86        5.79      1.30 o 
 -10   2   3       60.01       62.54      2.55 o 
  -9   2   3      266.56      262.69      3.87 o 
  -8   2   3       12.06       15.90      1.07 o 
  -7   2   3      160.33      165.90      2.08 o 
  -6   2   3      121.00      121.32      1.47 o 
  -5   2   3      306.53      313.25      2.43 o 
  -4   2   3     1275.21     1485.23      9.55 o 
  -3   2   3      512.86      551.54      3.55 o 
  -2   2   3     1567.65     1540.64      9.51 o 
  -1   2   3     4793.74     4606.86     31.52 o 
   0   2   3       24.19       15.36      0.27 o 
   1   2   3     4797.13     4709.39     35.07 o 
   2   2   3     1567.29     1561.44     11.65 o 
   3   2   3      513.44      558.12      4.65 o 
   4   2   3     1276.10     1470.45     10.06 o 
   5   2   3      306.32      313.71      2.31 o 
   6   2   3      120.82      120.41      1.49 o 
   7   2   3      160.48      168.18      2.30 o 
   8   2   3       12.09       15.05      0.89 o 
   9   2   3      266.47      265.11      3.43 o 
  10   2   3       60.04       68.87      2.59 o 
  11   2   3        5.85        5.07      1.33 o 
 -11   3   3       44.49       47.13      2.26 o 
 -10   3   3       50.79       47.63      1.93 o 
  -9   3   3        0.17        1.16      0.87 o 
  -8   3   3       66.41       64.92      1.97 o 
  -7   3   3       53.95       53.27      1.38 o 
  -6   3   3      137.72      157.23      1.92 o 
  -5   3   3       30.30       29.52      0.88 o 
  -4   3   3      180.42      180.67      1.38 o 
  -3   3   3       16.40       14.00      0.42 o 
  -2   3   3      927.46      975.63      6.34 o 
  -1   3   3      420.89      457.59      2.96 o 
   0   3   3     1033.14     1074.55      6.92 o 
   1   3   3      420.48      460.29      3.39 o 
   2   3   3      928.19      964.30      6.99 o 
   3   3   3       16.46       14.83      0.49 o 
   4   3   3      180.62      172.86      1.73 o 
   5   3   3       30.40       30.22      0.63 o 
   6   3   3      137.84      155.77      2.24 o 
   7   3   3       54.03       51.57      1.16 o 
   8   3   3       66.38       67.59      1.62 o 
   9   3   3        0.17        0.43      0.70 o 
  10   3   3       50.65       51.67      1.66 o 
  11   3   3       44.52       43.02      2.26 o 
 -11   4   3        2.26        0.08      1.73 o 
 -10   4   3        2.10        1.65      1.23 o 
  -9   4   3       24.24       23.97      1.76 o 
  -8   4   3       24.68       22.49      1.07 o 
  -7   4   3      229.11      210.89      2.54 o 
  -6   4   3       30.30       31.49      1.20 o 
  -5   4   3      138.17      141.87      1.53 o 
  -4   4   3      682.47      761.46      5.45 o 
  -3   4   3      340.17      378.56      2.82 o 
  -2   4   3       61.12       60.54      1.80 o 
  -1   4   3      898.34      894.97      5.91 o 
   0   4   3     4870.46     4941.33     33.29 o 
   1   4   3      898.04      907.14      6.18 o 
   2   4   3       60.73       66.19      0.69 o 
   3   4   3      340.16      382.94      3.14 o 
   4   4   3      682.39      773.49      5.72 o 
   5   4   3      137.93      142.55      1.56 o 
   6   4   3       30.22       32.29      1.27 o 
   7   4   3      229.14      209.93      2.71 o 
   8   4   3       24.61       22.56      1.19 o 
   9   4   3       24.35       21.18      1.22 o 
  10   4   3        2.11        2.41      0.87 o 
  11   4   3        2.28        3.02      1.28 o 
 -11   5   3       19.75       21.70      1.77 o 
 -10   5   3        4.08        1.00      1.31 o 
  -9   5   3        0.38        0.54      1.01 o 
  -8   5   3       22.92       14.92      1.11 o 
  -7   5   3       89.63       86.56      1.99 o 
  -6   5   3       42.61       31.81      1.07 o 
  -5   5   3      167.80      161.93      1.82 o 
  -4   5   3      294.09      290.67      2.39 o 
  -3   5   3      302.32      341.70      2.50 o 
  -2   5   3     1082.10     1023.90      6.76 o 
  -1   5   3      370.73      355.28      2.56 o 
   0   5   3      848.29      873.98      6.07 o 
   1   5   3      371.53      351.84      2.66 o 
   2   5   3     1082.07     1023.83      7.09 o 
   3   5   3      302.59      331.71      2.45 o 
   4   5   3      293.58      300.18      2.69 o 
   5   5   3      168.14      162.27      1.90 o 
   6   5   3       42.56       31.55      1.11 o 
   7   5   3       89.68       90.28      2.23 o 
   8   5   3       22.86       19.17      1.18 o 
   9   5   3        0.38        0.87      0.83 o 
  10   5   3        4.08        3.55      1.02 o 
  11   5   3       19.78       23.39      1.97 o 
 -11   6   3        9.33       14.47      1.60 o 
 -10   6   3       29.99       34.51      2.28 o 
  -9   6   3        7.50        7.39      1.11 o 
  -8   6   3       53.96       52.11      1.74 o 
  -7   6   3       35.87       29.89      1.38 o 
  -6   6   3       82.07       78.32      1.59 o 
  -5   6   3       75.26       71.11      1.20 o 
  -4   6   3      112.38      130.43      1.47 o 
  -3   6   3       47.92       51.43      0.72 o 
  -2   6   3      572.36      595.52      4.37 o 
  -1   6   3       26.65       30.14      0.59 o 
   0   6   3      377.36      454.47      3.23 o 
   1   6   3       26.67       27.90      0.56 o 
   2   6   3      571.71      605.63      4.39 o 
   3   6   3       47.81       52.30      0.75 o 
   4   6   3      112.09      128.41      1.64 o 
   5   6   3       75.26       69.32      1.24 o 
   6   6   3       81.84       74.13      2.09 o 
   7   6   3       35.88       32.13      1.41 o 
   8   6   3       53.90       53.96      2.26 o 
   9   6   3        7.52        8.58      1.13 o 
  10   6   3       30.07       34.57      2.53 o 
  11   6   3        9.35       12.65      1.40 o 
 -10   7   3        1.58        2.22      1.39 o 
  -9   7   3        0.22       -0.40      0.90 o 
  -8   7   3       80.39       75.93      2.89 o 
  -7   7   3       29.28       27.80      1.35 o 
  -6   7   3      465.19      413.61      5.26 o 
  -5   7   3       37.96       39.59      1.00 o 
  -4   7   3      117.06      103.35      1.46 o 
  -3   7   3       31.61       36.04      0.73 o 
  -2   7   3        9.41       10.78      0.47 o 
  -1   7   3      322.38      332.74      2.66 o 
   0   7   3      306.38      329.81      2.53 o 
   1   7   3      322.51      328.72      2.82 o 
   2   7   3        9.43        9.74      0.48 o 
   3   7   3       31.72       36.44      0.74 o 
   4   7   3      116.99      103.71      1.57 o 
   5   7   3       38.01       35.48      1.19 o 
   6   7   3      464.84      431.76      6.32 o 
   7   7   3       29.24       27.17      1.39 o 
   8   7   3       80.38       72.00      2.09 o 
   9   7   3        0.22       -0.06      0.97 o 
  10   7   3        1.57        3.28      1.13 o 
 -10   8   3        9.69       11.62      2.25 o 
  -9   8   3        0.10       -0.36      0.90 o 
  -8   8   3        4.42        5.81      1.01 o 
  -7   8   3      109.62      104.10      2.72 o 
  -6   8   3       99.40      104.56      2.90 o 
  -5   8   3      146.68      140.34      1.89 o 
  -4   8   3      392.37      387.75      3.67 o 
  -3   8   3      282.13      271.59      2.41 o 
  -2   8   3       21.52       19.94      0.57 o 
  -1   8   3      124.84      122.57      1.28 o 
   0   8   3       45.62       44.82      0.75 o 
   1   8   3      125.18      119.37      1.33 o 
   2   8   3       21.65       19.13      0.63 o 
   3   8   3      282.22      267.71      2.68 o 
   4   8   3      392.72      380.06      3.85 o 
   5   8   3      147.01      139.80      2.18 o 
   6   8   3       99.28       91.94      3.37 o 
   7   8   3      109.60       97.61      2.99 o 
   8   8   3        4.37        4.47      0.99 o 
   9   8   3        0.10       -0.88      0.88 o 
  10   8   3        9.68       10.41      2.22 o 
  -9   9   3       10.81       12.08      1.50 o 
  -8   9   3        3.93        1.95      1.02 o 
  -7   9   3       75.22       76.60      2.06 o 
  -6   9   3       17.96       14.49      1.14 o 
  -5   9   3       51.61       54.72      1.37 o 
  -4   9   3        5.08        3.38      0.60 o 
  -3   9   3      227.05      218.09      2.29 o 
  -2   9   3        7.69       10.72      0.57 o 
  -1   9   3      262.64      255.82      2.20 o 
   0   9   3       31.07       26.22      0.65 o 
   1   9   3      262.97      255.04      2.44 o 
   2   9   3        7.63        8.71      0.54 o 
   3   9   3      226.88      216.81      2.59 o 
   4   9   3        5.00        3.86      0.64 o 
   5   9   3       51.66       54.79      1.49 o 
   6   9   3       17.79       13.00      1.14 o 
   7   9   3       75.14       75.35      2.82 o 
   8   9   3        3.94        3.52      1.01 o 
   9   9   3       10.81       12.31      1.36 o 
  -9  10   3        3.57        3.51      1.39 o 
  -8  10   3        0.18       -0.38      1.10 o 
  -7  10   3       42.40       43.73      1.79 o 
  -6  10   3       21.23       22.68      1.38 o 
  -5  10   3       21.12       22.35      1.06 o 
  -4  10   3       18.98       20.80      0.94 o 
  -3  10   3       38.75       36.63      1.05 o 
  -2  10   3      312.57      278.03      2.73 o 
  -1  10   3       80.46       86.00      1.25 o 
   0  10   3      107.87      115.16      1.49 o 
   1  10   3       80.37       88.29      1.38 o 
   2  10   3      313.13      287.57      2.72 o 
   3  10   3       38.74       34.29      1.05 o 
   4  10   3       19.01       20.07      0.93 o 
   5  10   3       20.95       19.07      1.03 o 
   6  10   3       21.23       23.12      1.43 o 
   7  10   3       42.46       41.27      1.78 o 
   8  10   3        0.18        1.12      1.00 o 
   9  10   3        3.57        3.12      1.30 o 
  -8  11   3        0.50        0.58      1.21 o 
  -7  11   3        7.93        6.88      1.32 o 
  -6  11   3        9.31        7.67      1.07 o 
  -5  11   3       30.37       32.99      1.91 o 
  -4  11   3       17.66       16.18      0.88 o 
  -3  11   3       40.87       35.92      1.09 o 
  -2  11   3       22.86       15.76      0.77 o 
  -1  11   3      163.62      156.56      1.88 o 
   0  11   3       92.86       92.50      1.48 o 
   1  11   3      163.62      156.56      2.93 o 
   2  11   3       22.94       15.13      0.84 o 
   3  11   3       40.89       35.25      1.12 o 
   4  11   3       17.76       17.16      0.91 o 
   5  11   3       30.27       32.06      1.25 o 
   6  11   3        9.34        9.60      1.19 o 
   7  11   3        7.96        7.38      1.16 o 
   8  11   3        0.50        1.04      1.03 o 
  -7  12   3        3.92        6.46      1.34 o 
  -6  12   3        8.60        9.82      1.38 o 
  -5  12   3        3.74        6.16      0.83 o 
  -4  12   3       18.22       15.14      0.97 o 
  -3  12   3        0.86        0.98      0.58 o 
  -2  12   3       10.34       10.57      0.70 o 
  -1  12   3       26.73       26.70      1.18 o 
   0  12   3       17.12       18.35      0.84 o 
   1  12   3       26.74       25.31      0.95 o 
   2  12   3       10.41        9.54      0.76 o 
   3  12   3        0.87        0.51      0.61 o 
   4  12   3       18.23       16.73      1.05 o 
   5  12   3        3.78        4.91      0.84 o 
   6  12   3        8.58        9.04      1.20 o 
   7  12   3        3.90        6.04      1.19 o 
  -6  13   3        4.49        5.62      1.36 o 
  -5  13   3        6.36        8.67      1.05 o 
  -4  13   3       14.62       12.32      0.94 o 
  -3  13   3       31.61       31.66      1.32 o 
  -2  13   3       42.29       42.30      1.26 o 
  -1  13   3       59.66       60.96      1.45 o 
   0  13   3        5.29        4.44      0.63 o 
   1  13   3       59.54       60.80      1.34 o 
   2  13   3       42.28       41.77      1.38 o 
   3  13   3       31.61       31.98      1.80 o 
   4  13   3       14.60       14.76      1.10 o 
   5  13   3        6.37        8.24      1.42 o 
   6  13   3        4.47        6.66      1.18 o 
  -5  14   3       26.30       26.50      1.44 o 
  -4  14   3        0.25        0.77      0.86 o 
  -3  14   3        5.35        6.11      0.99 o 
  -2  14   3       30.45       33.32      1.36 o 
  -1  14   3        8.52       10.63      0.89 o 
   0  14   3        4.86        5.24      0.72 o 
   1  14   3        8.54       10.56      0.86 o 
   2  14   3       30.48       34.08      1.18 o 
   3  14   3        5.38        5.42      0.99 o 
   4  14   3        0.26        0.84      0.82 o 
   5  14   3       26.32       25.08      1.34 o 
  -3  15   3        9.17       10.25      1.39 o 
  -2  15   3       11.54       14.43      1.26 o 
  -1  15   3       11.86       12.56      1.05 o 
   0  15   3       13.53       14.21      1.04 o 
   1  15   3       11.90       11.54      0.94 o 
   2  15   3       11.60       13.03      0.98 o 
   3  15   3        9.22       11.08      1.46 o 
   0   0   4     3147.02     3096.31     27.48 o 
   1   0   4     6381.35     5914.33     33.04 o 
   2   0   4    10980.61    10261.92     60.92 o 
   3   0   4      345.46      320.67      3.63 o 
   4   0   4       36.82       29.92      0.46 o 
   5   0   4      128.26      138.26      1.18 o 
   6   0   4      359.12      398.18      3.57 o 
   7   0   4       22.50       26.30      0.92 o 
   8   0   4       43.54       42.48      1.88 o 
   9   0   4       97.26      105.98      3.08 o 
  10   0   4       12.20       15.93      1.32 o 
  11   0   4        1.52        1.66      1.52 o 
 -11   1   4       26.84       23.91      1.83 o 
 -10   1   4       20.58       20.54      1.67 o 
  -9   1   4      107.28      104.93      2.25 o 
  -8   1   4       98.75       90.33      1.75 o 
  -7   1   4       33.71       38.95      1.93 o 
  -6   1   4      213.61      202.45      2.04 o 
  -5   1   4       51.03       44.39      0.74 o 
  -4   1   4     1483.52     1654.50      9.80 o 
  -3   1   4     1169.72     1185.43      7.36 o 
  -2   1   4     2149.33     2128.30     13.06 o 
  -1   1   4    10828.80    10155.72     64.82 o 
   0   1   4      200.91      208.75      1.35 o 
   1   1   4    10829.44    10138.01     67.78 o 
   2   1   4     2150.92     2135.90     13.67 o 
   3   1   4     1171.25     1181.91      8.08 o 
   4   1   4     1483.32     1653.04     10.73 o 
   5   1   4       51.16       44.96      0.99 o 
   6   1   4      213.97      199.93      2.08 o 
   7   1   4       33.86       39.57      1.62 o 
   8   1   4       98.54       91.64      1.60 o 
   9   1   4      107.27      104.32      2.15 o 
  10   1   4       20.49       21.12      1.72 o 
  11   1   4       26.85       22.41      1.89 o 
 -11   2   4       15.02       13.50      2.10 o 
 -10   2   4       12.40        9.40      1.22 o 
  -9   2   4       20.34       22.05      2.34 o 
  -8   2   4       14.00       13.78      0.94 o 
  -7   2   4      169.04      168.12      3.40 o 
  -6   2   4      111.37      110.43      1.38 o 
  -5   2   4      123.10      129.16      1.15 o 
  -4   2   4       26.79       36.66      0.65 o 
  -3   2   4     1775.91     1730.88     10.67 o 
  -2   2   4     2331.88     2485.71     15.26 o 
  -1   2   4     4962.85     4928.00     30.41 o 
   0   2   4       28.58       46.64      0.56 o 
   1   2   4     4965.06     4946.45     31.67 o 
   2   2   4     2334.83     2497.53     18.67 o 
   3   2   4     1776.17     1734.11     11.76 o 
   4   2   4       26.72       37.17      0.76 o 
   5   2   4      123.06      131.32      1.19 o 
   6   2   4      111.02      113.26      1.42 o 
   7   2   4      169.10      170.82      2.30 o 
   8   2   4       14.00       12.01      0.83 o 
   9   2   4       20.38       21.52      1.18 o 
  10   2   4       12.41       10.10      1.12 o 
  11   2   4       15.01       14.94      1.67 o 
 -11   3   4        0.46        0.37      1.33 o 
 -10   3   4       42.23       38.98      1.84 o 
  -9   3   4        9.85       10.07      1.68 o 
  -8   3   4      210.62      200.56      3.02 o 
  -7   3   4      202.35      206.30      2.45 o 
  -6   3   4       55.81       56.38      1.12 o 
  -5   3   4       96.22       78.41      0.92 o 
  -4   3   4     1468.03     1657.96     10.32 o 
  -3   3   4       65.80       58.86      0.80 o 
  -2   3   4      582.91      516.72      3.55 o 
  -1   3   4      508.87      570.95      3.73 o 
   0   3   4     1710.45     1616.85      9.91 o 
   1   3   4      509.51      590.95      4.05 o 
   2   3   4      582.02      533.82      3.70 o 
   3   3   4       65.84       62.18      0.83 o 
   4   3   4     1467.96     1663.57     12.65 o 
   5   3   4       96.21       78.05      0.90 o 
   6   3   4       55.77       57.75      1.00 o 
   7   3   4      202.40      197.92      2.38 o 
   8   3   4      210.62      195.13      3.02 o 
   9   3   4        9.83        8.90      0.93 o 
  10   3   4       42.32       39.77      1.51 o 
  11   3   4        0.45        1.22      1.41 o 
 -11   4   4        2.20        3.57      1.21 o 
 -10   4   4       48.41       47.80      3.01 o 
  -9   4   4       11.27        7.85      2.05 o 
  -8   4   4       45.26       43.02      1.89 o 
  -7   4   4       38.10       43.07      1.28 o 
  -6   4   4       16.71       15.21      0.70 o 
  -5   4   4       10.08       10.85      0.42 o 
  -4   4   4      685.61      729.37      5.16 o 
  -3   4   4      154.07      160.16      1.39 o 
  -2   4   4      772.57      763.50      5.37 o 
  -1   4   4      448.37      513.11      3.68 o 
   0   4   4     3439.25     3483.35     22.50 o 
   1   4   4      448.94      518.31      3.66 o 
   2   4   4      772.54      778.66      5.36 o 
   3   4   4      154.73      162.85      1.36 o 
   4   4   4      686.10      706.81      5.76 o 
   5   4   4       10.06        9.82      0.46 o 
   6   4   4       16.73       15.09      0.78 o 
   7   4   4       37.97       45.73      1.27 o 
   8   4   4       45.30       40.19      1.67 o 
   9   4   4       11.20        9.28      0.95 o 
  10   4   4       48.43       51.69      1.66 o 
  11   4   4        2.23        2.51      1.54 o 
 -11   5   4       14.97       13.13      1.86 o 
 -10   5   4        9.94        6.90      1.50 o 
  -9   5   4        0.73       -0.59      1.81 o 
  -8   5   4       58.38       49.22      1.66 o 
  -7   5   4        5.98        3.72      0.73 o 
  -6   5   4      151.36      149.71      2.13 o 
  -5   5   4       94.68       81.69      1.24 o 
  -4   5   4      111.82      110.76      1.20 o 
  -3   5   4     1024.48     1088.43      7.25 o 
  -2   5   4      740.39      730.67      4.94 o 
  -1   5   4       45.16       47.32      1.03 o 
   0   5   4       76.07       85.25      1.01 o 
   1   5   4       44.98       50.60      0.68 o 
   2   5   4      741.25      728.14      5.43 o 
   3   5   4     1023.98     1104.33      7.97 o 
   4   5   4      111.72      114.28      1.31 o 
   5   5   4       94.90       84.20      1.27 o 
   6   5   4      151.21      142.74      2.58 o 
   7   5   4        5.95        3.71      0.79 o 
   8   5   4       58.53       53.41      1.77 o 
   9   5   4        0.74        0.81      0.82 o 
  10   5   4        9.97       11.69      1.23 o 
  11   5   4       15.02       16.21      1.48 o 
 -10   6   4       70.88       68.19      2.83 o 
  -9   6   4        0.85       -0.19      1.08 o 
  -8   6   4       99.53       90.47      2.88 o 
  -7   6   4       41.50       40.95      1.50 o 
  -6   6   4      366.87      336.48      4.27 o 
  -5   6   4       73.13       64.39      1.18 o 
  -4   6   4        2.80        3.69      0.41 o 
  -3   6   4      194.16      207.64      1.72 o 
  -2   6   4      313.11      333.54      2.53 o 
  -1   6   4      147.02      166.05      1.51 o 
   0   6   4      246.70      301.13      2.28 o 
   1   6   4      146.81      165.97      1.49 o 
   2   6   4      312.95      339.85      2.78 o 
   3   6   4      194.21      195.68      1.75 o 
   4   6   4        2.78        3.02      0.42 o 
   5   6   4       73.28       70.00      1.34 o 
   6   6   4      366.86      350.39      6.08 o 
   7   6   4       41.51       36.73      1.46 o 
   8   6   4       99.41       93.73      3.54 o 
   9   6   4        0.85        2.18      0.91 o 
  10   6   4       70.82       77.52      2.30 o 
 -10   7   4       11.71       11.98      1.72 o 
  -9   7   4        7.49        3.91      1.05 o 
  -8   7   4       11.61        9.47      1.08 o 
  -7   7   4       43.47       44.21      1.63 o 
  -6   7   4       27.74       31.20      1.18 o 
  -5   7   4       63.26       65.83      1.26 o 
  -4   7   4      112.11      114.56      1.57 o 
  -3   7   4      319.60      333.37      2.97 o 
  -2   7   4        2.32        2.37      0.29 o 
  -1   7   4       77.00       95.60      1.04 o 
   0   7   4      224.42      271.55      2.16 o 
   1   7   4       77.07       94.69      1.14 o 
   2   7   4        2.35        1.77      0.32 o 
   3   7   4      319.70      336.66      3.06 o 
   4   7   4      112.25      113.05      1.62 o 
   5   7   4       63.13       60.54      1.38 o 
   6   7   4       27.70       29.19      1.35 o 
   7   7   4       43.30       40.65      1.57 o 
   8   7   4       11.71       10.15      1.06 o 
   9   7   4        7.47        7.33      1.10 o 
  10   7   4       11.72       14.24      1.41 o 
 -10   8   4       13.50        9.77      3.13 o 
  -9   8   4        8.75        8.54      1.19 o 
  -8   8   4       19.85       19.25      1.33 o 
  -7   8   4        8.30       11.60      1.19 o 
  -6   8   4      189.15      182.23      3.02 o 
  -5   8   4      165.37      155.06      2.06 o 
  -4   8   4      132.38      122.22      1.87 o 
  -3   8   4       11.32       10.20      0.57 o 
  -2   8   4       72.00       79.96      1.02 o 
  -1   8   4       63.91       59.03      1.13 o 
   0   8   4      230.85      258.01      2.15 o 
   1   8   4       63.97       60.22      0.93 o 
   2   8   4       71.81       78.50      1.11 o 
   3   8   4       11.23        9.11      0.61 o 
   4   8   4      132.64      122.70      1.83 o 
   5   8   4      165.54      158.38      3.07 o 
   6   8   4      189.02      174.52      3.15 o 
   7   8   4        8.25        8.84      1.04 o 
   8   8   4       19.90       17.87      1.54 o 
   9   8   4        8.73        9.31      1.41 o 
  10   8   4       13.50       15.35      1.49 o 
  -9   9   4        1.35        1.59      1.07 o 
  -8   9   4       20.47       17.28      1.36 o 
  -7   9   4        0.70        1.31      0.93 o 
  -6   9   4       30.54       30.64      1.60 o 
  -5   9   4       74.69       67.47      1.37 o 
  -4   9   4       19.35       16.51      0.82 o 
  -3   9   4      369.71      366.43      3.36 o 
  -2   9   4        4.29        6.42      0.51 o 
  -1   9   4      181.02      174.13      1.69 o 
   0   9   4      213.20      209.33      1.92 o 
   1   9   4      181.18      172.81      1.86 o 
   2   9   4        4.24        7.26      0.58 o 
   3   9   4      369.72      363.58      3.74 o 
   4   9   4       19.32       18.63      0.85 o 
   5   9   4       74.74       65.49      1.56 o 
   6   9   4       30.43       26.68      1.42 o 
   7   9   4        0.71        1.27      0.92 o 
   8   9   4       20.47       17.91      1.41 o 
   9   9   4        1.36        0.84      1.00 o 
  -9  10   4        0.99       -1.05      1.37 o 
  -8  10   4        0.40        0.89      1.05 o 
  -7  10   4        2.31        2.87      0.99 o 
  -6  10   4        1.30        0.96      0.86 o 
  -5  10   4       10.05       10.50      0.87 o 
  -4  10   4       70.17       67.12      1.37 o 
  -3  10   4       15.35       14.76      0.80 o 
  -2  10   4       87.77       92.51      1.44 o 
  -1  10   4      508.53      476.23      3.90 o 
   0  10   4       55.41       55.00      1.05 o 
   1  10   4      509.46      481.12      4.10 o 
   2  10   4       87.71       91.27      1.47 o 
   3  10   4       15.30       14.94      0.83 o 
   4  10   4       69.97       65.62      1.42 o 
   5  10   4        9.99       11.57      0.91 o 
   6  10   4        1.29        2.35      0.86 o 
   7  10   4        2.32        4.66      0.99 o 
   8  10   4        0.40        2.55      1.03 o 
   9  10   4        0.99        1.30      1.21 o 
  -8  11   4       15.91       15.10      1.89 o 
  -7  11   4       47.05       41.85      1.83 o 
  -6  11   4       55.53       57.54      1.93 o 
  -5  11   4       38.97       44.14      1.40 o 
  -4  11   4       11.52        8.62      0.74 o 
  -3  11   4       40.37       39.93      1.26 o 
  -2  11   4      134.58      134.05      1.79 o 
  -1  11   4      117.30      111.74      1.55 o 
   0  11   4       37.15       29.65      0.98 o 
   1  11   4      117.38      109.68      1.55 o 
   2  11   4      134.37      132.77      1.95 o 
   3  11   4       40.52       38.57      1.18 o 
   4  11   4       11.45        7.93      0.76 o 
   5  11   4       39.01       42.42      1.64 o 
   6  11   4       55.46       55.79      1.98 o 
   7  11   4       47.03       44.95      3.14 o 
   8  11   4       15.91       17.60      1.52 o 
  -7  12   4        7.42        7.71      1.45 o 
  -6  12   4        9.35        9.12      1.15 o 
  -5  12   4        4.30        6.31      0.87 o 
  -4  12   4        8.95        8.60      0.88 o 
  -3  12   4        7.85        7.30      0.74 o 
  -2  12   4       52.79       47.50      1.19 o 
  -1  12   4       54.57       47.79      1.18 o 
   0  12   4       36.14       26.99      0.97 o 
   1  12   4       54.45       48.79      1.50 o 
   2  12   4       52.94       47.26      1.25 o 
   3  12   4        7.84        7.85      0.74 o 
   4  12   4        8.95        7.42      0.78 o 
   5  12   4        4.27        3.98      0.85 o 
   6  12   4        9.41       10.61      1.25 o 
   7  12   4        7.43        5.71      1.19 o 
  -6  13   4        6.72        5.19      1.27 o 
  -5  13   4        8.53        5.95      0.90 o 
  -4  13   4       26.90       28.33      1.30 o 
  -3  13   4        3.15        3.00      0.74 o 
  -2  13   4        6.06        6.56      0.90 o 
  -1  13   4        7.86        9.28      0.81 o 
   0  13   4       32.41       29.32      1.30 o 
   1  13   4        7.86        8.52      0.76 o 
   2  13   4        6.06        6.66      0.68 o 
   3  13   4        3.15        3.38      0.72 o 
   4  13   4       26.92       29.71      1.28 o 
   5  13   4        8.50        5.39      0.92 o 
   6  13   4        6.71        7.28      1.17 o 
  -5  14   4        0.95       -0.83      1.09 o 
  -4  14   4        2.56        2.30      0.99 o 
  -3  14   4       15.89       16.17      1.26 o 
  -2  14   4       10.70       12.60      1.05 o 
  -1  14   4        9.86       13.60      0.98 o 
   0  14   4        6.21        6.39      0.73 o 
   1  14   4        9.83       12.69      0.91 o 
   2  14   4       10.69       11.94      1.14 o 
   3  14   4       15.94       15.86      1.02 o 
   4  14   4        2.54        2.52      0.82 o 
   5  14   4        0.96        1.72      0.86 o 
  -2  15   4       10.25       12.41      1.10 o 
  -1  15   4        5.34        7.03      0.98 o 
   0  15   4        0.91        1.09      0.73 o 
   1  15   4        5.29        6.56      0.83 o 
   2  15   4       10.24       10.54      0.97 o 
   3  15   4       10.82        9.24      1.61 o 
   1   0   5    20196.73    17239.12    179.59 o 
   2   0   5      625.26      629.93      4.19 o 
   3   0   5      237.14      262.98      1.62 o 
   4   0   5      180.34      238.65      3.90 o 
   5   0   5       28.35       46.73      0.61 o 
   6   0   5        2.81        3.96      0.41 o 
   7   0   5       56.42       61.72      1.22 o 
   8   0   5      251.54      252.07      3.64 o 
   9   0   5       21.16       22.56      1.10 o 
  10   0   5       16.01       19.51      2.00 o 
  11   0   5        0.41       -0.13      1.52 o 
 -11   1   5       37.53       40.17      2.82 o 
 -10   1   5       50.81       58.20      2.30 o 
  -9   1   5       43.64       45.23      1.51 o 
  -8   1   5      112.33      101.76      1.86 o 
  -7   1   5       38.15       40.70      1.40 o 
  -6   1   5      242.61      202.72      2.24 o 
  -5   1   5        9.54        9.80      0.38 o 
  -4   1   5      909.22     1099.27      6.39 o 
  -3   1   5     1250.30     1241.26      7.38 o 
  -2   1   5     4735.46     4575.99     27.02 o 
  -1   1   5     4071.59     3958.07     23.55 o 
   0   1   5      235.41      289.28      1.93 o 
   1   1   5     4070.46     3977.58     26.91 o 
   2   1   5     4737.29     4548.90     29.56 o 
   3   1   5     1250.11     1228.11      8.50 o 
   4   1   5      908.06     1109.21      7.26 o 
   5   1   5        9.56        9.71      0.44 o 
   6   1   5      242.82      203.73      1.95 o 
   7   1   5       38.30       38.79      1.02 o 
   8   1   5      112.38      103.17      1.69 o 
   9   1   5       43.61       44.50      1.73 o 
  10   1   5       50.81       56.08      1.95 o 
  11   1   5       37.48       35.49      5.45 o 
 -11   2   5       10.86        8.83      1.92 o 
 -10   2   5       11.46       11.74      1.73 o 
  -9   2   5       20.79       22.71      1.46 o 
  -8   2   5        6.30        6.19      1.10 o 
  -7   2   5      125.87      132.81      2.01 o 
  -6   2   5      207.98      188.06      2.17 o 
  -5   2   5      610.14      640.99      4.23 o 
  -4   2   5      419.25      440.65      3.10 o 
  -3   2   5      388.12      424.65      2.81 o 
  -2   2   5       84.41       89.91      0.89 o 
  -1   2   5     1868.19     1795.54     10.62 o 
   0   2   5      183.12      170.49      1.17 o 
   1   2   5     1868.93     1818.51     11.07 o 
   2   2   5       84.56       87.14      0.99 o 
   3   2   5      387.83      430.06      3.30 o 
   4   2   5      418.72      444.75      3.48 o 
   5   2   5      610.09      642.37      4.45 o 
   6   2   5      207.89      192.46      2.04 o 
   7   2   5      126.37      132.23      1.84 o 
   8   2   5        6.30        7.14      0.80 o 
   9   2   5       20.81       19.06      1.17 o 
  10   2   5       11.53       12.61      1.23 o 
  11   2   5       10.86       11.73      2.32 o 
 -11   3   5       21.03       23.61      2.57 o 
 -10   3   5       17.29       18.30      1.53 o 
  -9   3   5        1.93       -0.57      0.98 o 
  -8   3   5       37.26       36.42      1.39 o 
  -7   3   5      460.48      435.27      4.61 o 
  -6   3   5       28.98       28.48      0.86 o 
  -5   3   5      417.72      469.81      3.34 o 
  -4   3   5      229.71      224.53      1.67 o 
  -3   3   5      365.33      405.28      2.91 o 
  -2   3   5      281.71      296.04      2.16 o 
  -1   3   5     1030.67      971.72      6.09 o 
   0   3   5      800.51      790.30      4.99 o 
   1   3   5     1031.26      974.91      6.36 o 
   2   3   5      282.11      296.58      2.50 o 
   3   3   5      365.63      420.49      3.18 o 
   4   3   5      229.74      221.46      2.07 o 
   5   3   5      417.11      461.29      3.74 o 
   6   3   5       28.93       28.61      0.76 o 
   7   3   5      460.19      419.35      4.61 o 
   8   3   5       37.20       35.36      1.28 o 
   9   3   5        1.90        1.74      0.75 o 
  10   3   5       17.30       17.62      1.20 o 
  11   3   5       21.06       23.84      1.98 o 
 -11   4   5       14.89       15.23      1.61 o 
 -10   4   5        7.96        7.15      1.45 o 
  -9   4   5       23.92       23.76      1.76 o 
  -8   4   5      116.69      102.98      2.14 o 
  -7   4   5      405.83      391.77      4.42 o 
  -6   4   5       52.48       54.38      1.26 o 
  -5   4   5       76.55       70.45      0.98 o 
  -4   4   5      237.55      236.13      1.96 o 
  -3   4   5      563.98      589.80      4.02 o 
  -2   4   5       80.37       80.81      0.76 o 
  -1   4   5      117.57      142.99      1.18 o 
   0   4   5     4394.35     4432.49     28.30 o 
   1   4   5      117.34      146.88      1.24 o 
   2   4   5       80.64       81.24      0.87 o 
   3   4   5      564.46      574.87      4.15 o 
   4   4   5      238.00      232.42      2.17 o 
   5   4   5       76.73       66.12      1.39 o 
   6   4   5       52.68       57.84      1.36 o 
   7   4   5      405.83      408.10      4.82 o 
   8   4   5      116.68      101.65      2.30 o 
   9   4   5       23.89       23.89      1.35 o 
  10   4   5        7.93       11.23      1.17 o 
  11   4   5       14.89       16.79      1.57 o 
 -11   5   5        1.02        1.31      1.45 o 
 -10   5   5       31.40       31.37      2.17 o 
  -9   5   5       37.85       36.21      2.94 o 
  -8   5   5       41.29       38.08      1.72 o 
  -7   5   5       31.42       32.41      1.35 o 
  -6   5   5      108.84      108.98      1.80 o 
  -5   5   5      229.74      234.89      2.41 o 
  -4   5   5      405.02      402.00      3.15 o 
  -3   5   5      525.04      584.53      4.05 o 
  -2   5   5      184.55      208.98      1.70 o 
  -1   5   5      506.36      564.01      3.91 o 
   0   5   5       39.33       33.08      0.62 o 
   1   5   5      506.13      566.97      3.89 o 
   2   5   5      185.17      215.39      1.75 o 
   3   5   5      525.06      579.86      4.46 o 
   4   5   5      405.36      406.34      3.75 o 
   5   5   5      230.05      242.12      2.75 o 
   6   5   5      108.82      105.68      2.70 o 
   7   5   5       31.49       23.77      1.13 o 
   8   5   5       41.27       40.71      1.59 o 
   9   5   5       37.77       39.16      1.62 o 
  10   5   5       31.43       33.42      2.04 o 
  11   5   5        1.01        2.49      1.70 o 
 -10   6   5        4.31        5.21      1.54 o 
  -9   6   5       36.33       38.57      1.88 o 
  -8   6   5       95.05       84.54      2.13 o 
  -7   6   5      192.46      186.94      2.71 o 
  -6   6   5        0.40        0.31      0.63 o 
  -5   6   5      178.76      189.97      2.12 o 
  -4   6   5       59.00       61.02      1.01 o 
  -3   6   5      546.18      546.63      4.13 o 
  -2   6   5      522.29      518.07      3.67 o 
  -1   6   5      851.52      949.95      6.35 o 
   0   6   5      130.36      159.37      1.39 o 
   1   6   5      851.89      942.38      6.32 o 
   2   6   5      522.45      511.87      3.81 o 
   3   6   5      546.12      546.16      4.56 o 
   4   6   5       59.15       65.19      1.11 o 
   5   6   5      178.42      182.09      2.38 o 
   6   6   5        0.40       -0.04      0.68 o 
   7   6   5      192.34      188.20      3.20 o 
   8   6   5       95.05       83.13      3.10 o 
   9   6   5       36.42       32.40      2.01 o 
  10   6   5        4.34        6.53      1.12 o 
 -10   7   5       13.49       15.09      1.87 o 
  -9   7   5        0.94        0.59      1.11 o 
  -8   7   5       21.61       23.25      2.11 o 
  -7   7   5       19.20       18.00      1.47 o 
  -6   7   5        5.86        5.08      0.72 o 
  -5   7   5      119.75      115.86      1.66 o 
  -4   7   5      218.10      224.48      2.42 o 
  -3   7   5      249.91      227.45      2.54 o 
  -2   7   5      252.45      272.29      2.21 o 
  -1   7   5       82.51       69.42      0.89 o 
   0   7   5       51.57       45.83      0.71 o 
   1   7   5       82.50       72.11      0.94 o 
   2   7   5      252.32      275.21      2.43 o 
   3   7   5      249.69      238.48      2.54 o 
   4   7   5      217.49      227.51      2.75 o 
   5   7   5      119.71      109.68      1.83 o 
   6   7   5        5.88        3.50      0.75 o 
   7   7   5       19.26       16.45      1.12 o 
   8   7   5       21.49       17.68      1.27 o 
   9   7   5        0.95        1.85      0.91 o 
  10   7   5       13.51       14.28      1.40 o 
 -10   8   5       25.91       29.51      3.05 o 
  -9   8   5       14.68       12.14      1.54 o 
  -8   8   5       54.88       51.54      1.89 o 
  -7   8   5       21.11       20.58      1.78 o 
  -6   8   5       40.37       39.13      1.53 o 
  -5   8   5       61.23       70.81      1.39 o 
  -4   8   5      119.78      119.89      1.71 o 
  -3   8   5      345.24      336.01      3.08 o 
  -2   8   5      125.75      132.97      1.39 o 
  -1   8   5       88.51       91.89      1.11 o 
   0   8   5       26.52       24.90      0.61 o 
   1   8   5       88.81       92.23      1.13 o 
   2   8   5      125.64      131.77      1.63 o 
   3   8   5      344.70      337.44      3.44 o 
   4   8   5      119.69      114.85      1.72 o 
   5   8   5       61.26       73.27      1.53 o 
   6   8   5       40.47       40.15      1.79 o 
   7   8   5       21.09       19.44      1.27 o 
   8   8   5       54.90       53.94      1.86 o 
   9   8   5       14.69       13.50      1.32 o 
  10   8   5       26.00       27.92      1.76 o 
  -9   9   5        2.89        1.59      1.62 o 
  -8   9   5       22.03       25.05      1.57 o 
  -7   9   5       61.68       58.12      1.89 o 
  -6   9   5       51.89       47.66      1.81 o 
  -5   9   5       33.01       28.13      1.01 o 
  -4   9   5       66.53       55.81      1.24 o 
  -3   9   5      237.39      232.93      2.45 o 
  -2   9   5      142.02      154.53      1.83 o 
  -1   9   5      145.59      153.98      1.59 o 
   0   9   5        1.61        2.45      0.41 o 
   1   9   5      145.05      157.35      2.42 o 
   2   9   5      142.06      154.96      2.06 o 
   3   9   5      237.61      236.11      2.73 o 
   4   9   5       66.55       54.16      1.26 o 
   5   9   5       32.96       27.55      1.13 o 
   6   9   5       51.83       46.32      2.77 o 
   7   9   5       61.71       50.74      1.79 o 
   8   9   5       21.99       23.66      1.46 o 
   9   9   5        2.90        2.15      1.73 o 
  -8  10   5       21.91       20.20      1.48 o 
  -7  10   5        6.84        8.08      1.14 o 
  -6  10   5       10.73       10.24      1.13 o 
  -5  10   5        1.26        1.27      0.78 o 
  -4  10   5      154.18      145.59      2.04 o 
  -3  10   5      116.19      111.50      1.61 o 
  -2  10   5      108.47       98.71      1.50 o 
  -1  10   5      128.28      135.23      1.63 o 
   0  10   5      416.43      394.00      3.53 o 
   1  10   5      128.18      133.43      1.68 o 
   2  10   5      108.19       95.72      1.52 o 
   3  10   5      116.44      108.15      1.74 o 
   4  10   5      153.83      143.33      2.08 o 
   5  10   5        1.26        0.15      0.65 o 
   6  10   5       10.71        8.09      1.03 o 
   7  10   5        6.83        7.80      1.11 o 
   8  10   5       21.98       23.67      1.52 o 
  -8  11   5       45.21       47.57      2.09 o 
  -7  11   5        8.95       12.05      1.31 o 
  -6  11   5       17.78       19.83      1.37 o 
  -5  11   5        6.23        8.42      0.89 o 
  -4  11   5       11.16       10.83      0.82 o 
  -3  11   5       51.58       47.06      1.21 o 
  -2  11   5       62.36       58.27      1.22 o 
  -1  11   5       73.60       77.89      1.64 o 
   0  11   5       79.59       73.69      1.31 o 
   1  11   5       73.64       74.86      1.35 o 
   2  11   5       62.62       57.23      1.26 o 
   3  11   5       51.52       48.37      1.23 o 
   4  11   5       11.13       10.89      1.02 o 
   5  11   5        6.18        6.25      0.83 o 
   6  11   5       17.84       20.10      1.41 o 
   7  11   5        8.92       12.60      1.30 o 
   8  11   5       45.24       50.83      2.12 o 
  -7  12   5        6.95        8.19      1.30 o 
  -6  12   5        1.49        0.47      1.11 o 
  -5  12   5       16.63       19.57      1.14 o 
  -4  12   5        7.57        6.72      0.78 o 
  -3  12   5       13.93       15.15      0.89 o 
  -2  12   5        1.76        1.88      0.66 o 
  -1  12   5       49.06       43.77      1.28 o 
   0  12   5       13.50       11.28      0.81 o 
   1  12   5       48.98       41.29      1.05 o 
   2  12   5        1.76        1.80      0.56 o 
   3  12   5       14.00       15.12      0.89 o 
   4  12   5        7.52        6.51      0.74 o 
   5  12   5       16.67       17.55      1.25 o 
   6  12   5        1.50        2.09      0.97 o 
   7  12   5        6.91        7.70      1.54 o 
  -6  13   5       12.34       17.67      1.49 o 
  -5  13   5        2.89        2.39      0.89 o 
  -4  13   5        2.63        4.17      0.99 o 
  -3  13   5        9.68       10.80      1.01 o 
  -2  13   5       40.38       40.30      1.46 o 
  -1  13   5       11.29       11.58      0.90 o 
   0  13   5        5.64        5.38      0.76 o 
   1  13   5       11.28       10.02      0.81 o 
   2  13   5       40.32       39.50      1.18 o 
   3  13   5        9.70        9.44      0.77 o 
   4  13   5        2.62        3.29      0.74 o 
   5  13   5        2.91        2.03      0.82 o 
   6  13   5       12.32       17.93      1.47 o 
  -4  14   5        6.97        7.58      1.16 o 
  -3  14   5        3.46        3.11      0.89 o 
  -2  14   5        3.66        4.80      0.90 o 
  -1  14   5       11.97       15.11      1.00 o 
   0  14   5        1.12        1.72      0.76 o 
   1  14   5       12.02       15.03      0.95 o 
   2  14   5        3.65        4.80      0.76 o 
   3  14   5        3.45        4.20      0.79 o 
   4  14   5        7.00        7.77      0.98 o 
  -2  15   5       12.70       13.34      1.14 o 
  -1  15   5       25.23       24.44      1.35 o 
   0  15   5       10.29       15.14      1.06 o 
   1  15   5       25.28       24.69      1.21 o 
   2  15   5       12.68       14.70      1.03 o 
   0   0   6     1943.76     2046.76     22.04 o 
   1   0   6     1979.37     2011.49     11.80 o 
   2   0   6     2633.20     2788.39     15.20 o 
   3   0   6      806.57      924.42      5.20 o 
   4   0   6       88.56      108.40      0.92 o 
   5   0   6       62.54       75.80      0.91 o 
   6   0   6        1.68        1.56      0.50 o 
   7   0   6        0.04        0.59      0.47 o 
   8   0   6      146.44      135.31      2.35 o 
   9   0   6        7.48        7.97      1.07 o 
  10   0   6       86.01       90.59      2.75 o 
  11   0   6        0.03        6.72      1.85 o 
 -11   1   6      147.94      153.74      4.99 o 
 -10   1   6        1.59       -0.47      1.30 o 
  -9   1   6       14.98       15.21      1.08 o 
  -8   1   6       37.07       33.79      1.31 o 
  -7   1   6      254.79      253.45      3.07 o 
  -6   1   6      143.53      132.88      1.69 o 
  -5   1   6      171.18      160.43      1.24 o 
  -4   1   6      392.05      466.47      2.88 o 
  -3   1   6     3105.82     3468.14     19.58 o 
  -2   1   6      247.18      253.06      1.64 o 
  -1   1   6     3018.40     2898.69     16.43 o 
   0   1   6      625.34      587.78      4.13 o 
   1   1   6     3015.81     2898.64     21.65 o 
   2   1   6      247.07      253.70      1.87 o 
   3   1   6     3105.21     3471.25     21.23 o 
   4   1   6      391.53      469.78      3.29 o 
   5   1   6      171.71      162.11      1.34 o 
   6   1   6      143.89      129.86      1.47 o 
   7   1   6      254.96      258.70      2.86 o 
   8   1   6       37.10       33.83      1.15 o 
   9   1   6       15.01       15.06      1.26 o 
  10   1   6        1.60        1.83      1.05 o 
  11   1   6      147.87      154.97      5.08 o 
 -11   2   6       10.52       13.29      2.00 o 
 -10   2   6       47.06       42.62      1.96 o 
  -9   2   6        4.99        4.89      0.85 o 
  -8   2   6       77.59       70.35      2.48 o 
  -7   2   6      312.12      275.59      4.62 o 
  -6   2   6      181.79      171.93      2.03 o 
  -5   2   6      300.19      299.29      2.07 o 
  -4   2   6      101.25      100.36      0.88 o 
  -3   2   6     1692.53     1799.65     10.68 o 
  -2   2   6      105.95       98.38      0.89 o 
  -1   2   6      821.27      767.53      4.80 o 
   0   2   6     2012.79     1933.63     10.98 o 
   1   2   6      821.61      767.02      4.87 o 
   2   2   6      105.72      100.77      0.95 o 
   3   2   6     1694.58     1800.63     12.27 o 
   4   2   6      101.39      101.66      1.10 o 
   5   2   6      299.93      298.84      2.31 o 
   6   2   6      181.82      173.04      1.77 o 
   7   2   6      311.81      282.98      4.27 o 
   8   2   6       77.34       73.84      1.72 o 
   9   2   6        5.03        6.66      0.83 o 
  10   2   6       47.10       43.53      1.82 o 
  11   2   6       10.57       10.85      2.40 o 
 -11   3   6       13.59       17.77      2.19 o 
 -10   3   6       16.58       19.15      1.51 o 
  -9   3   6        9.45        6.81      1.27 o 
  -8   3   6       17.79       14.72      1.02 o 
  -7   3   6      206.17      218.14      3.52 o 
  -6   3   6      739.54      771.79      7.38 o 
  -5   3   6      174.88      174.59      1.51 o 
  -4   3   6      180.96      193.95      1.44 o 
  -3   3   6      136.59      142.31      1.17 o 
  -2   3   6       87.16      108.83      1.00 o 
  -1   3   6      388.39      344.50      2.36 o 
   0   3   6      258.16      263.93      1.85 o 
   1   3   6      388.41      347.47      2.37 o 
   2   3   6       87.43      110.26      1.00 o 
   3   3   6      136.93      141.55      1.29 o 
   4   3   6      181.30      192.46      1.64 o 
   5   3   6      174.84      175.83      1.71 o 
   6   3   6      739.47      761.19      6.87 o 
   7   3   6      206.09      206.59      3.69 o 
   8   3   6       17.77       14.77      1.05 o 
   9   3   6        9.48        8.10      0.89 o 
  10   3   6       16.60       18.18      1.76 o 
  11   3   6       13.56       14.19      1.44 o 
 -11   4   6       14.29       17.20      2.51 o 
 -10   4   6       20.50       16.34      1.76 o 
  -9   4   6        4.45        2.98      1.17 o 
  -8   4   6       72.27       65.91      2.75 o 
  -7   4   6      846.28      825.93      8.00 o 
  -6   4   6       56.57       58.78      1.32 o 
  -5   4   6      178.76      202.31      1.82 o 
  -4   4   6      282.45      265.77      2.19 o 
  -3   4   6       39.34       40.11      0.66 o 
  -2   4   6       21.06       22.19      0.68 o 
  -1   4   6      351.11      355.42      2.42 o 
   0   4   6      337.10      386.43      2.63 o 
   1   4   6      351.37      344.05      2.50 o 
   2   4   6       21.01       25.30      0.48 o 
   3   4   6       39.55       38.40      0.90 o 
   4   4   6      282.92      254.98      2.60 o 
   5   4   6      178.86      196.34      2.03 o 
   6   4   6       56.62       61.60      1.44 o 
   7   4   6      846.66      804.27      9.65 o 
   8   4   6       72.40       67.41      1.89 o 
   9   4   6        4.49        6.58      0.95 o 
  10   4   6       20.53       18.96      1.37 o 
  11   4   6       14.30       15.76      2.55 o 
 -11   5   6       14.04       12.50      1.89 o 
 -10   5   6       25.80       25.46      2.04 o 
  -9   5   6       35.12       37.64      2.11 o 
  -8   5   6       56.65       53.70      2.05 o 
  -7   5   6       78.33       66.67      1.93 o 
  -6   5   6      146.83      149.84      2.34 o 
  -5   5   6      267.74      264.73      2.62 o 
  -4   5   6      279.85      281.63      2.37 o 
  -3   5   6      127.22      151.82      1.63 o 
  -2   5   6      146.62      184.28      1.45 o 
  -1   5   6      353.86      404.69      2.92 o 
   0   5   6      557.67      612.41      4.42 o 
   1   5   6      354.76      405.68      2.90 o 
   2   5   6      146.79      181.41      1.55 o 
   3   5   6      127.59      158.68      1.73 o 
   4   5   6      280.35      284.53      2.81 o 
   5   5   6      267.88      269.22      2.74 o 
   6   5   6      146.78      146.85      2.35 o 
   7   5   6       78.36       71.30      1.66 o 
   8   5   6       56.67       55.11      2.36 o 
   9   5   6       35.08       40.50      1.62 o 
  10   5   6       25.78       28.79      2.01 o 
  11   5   6       14.06       16.11      1.85 o 
 -10   6   6        6.47        7.63      1.58 o 
  -9   6   6       40.21       37.66      1.94 o 
  -8   6   6       89.65       88.44      2.53 o 
  -7   6   6       14.99       16.21      0.98 o 
  -6   6   6        6.74        4.95      0.68 o 
  -5   6   6      259.45      241.30      2.52 o 
  -4   6   6      832.89      781.51      5.75 o 
  -3   6   6      378.07      369.80      2.96 o 
  -2   6   6      110.81      106.19      1.11 o 
  -1   6   6       96.77      111.22      1.11 o 
   0   6   6      564.24      563.68      3.96 o 
   1   6   6       97.02      107.94      1.08 o 
   2   6   6      110.62      111.81      1.23 o 
   3   6   6      377.94      363.94      3.26 o 
   4   6   6      831.95      787.64      6.84 o 
   5   6   6      259.52      237.49      2.84 o 
   6   6   6        6.71        6.34      0.84 o 
   7   6   6       14.99       12.30      0.92 o 
   8   6   6       89.52       91.01      1.95 o 
   9   6   6       40.26       40.41      1.68 o 
  10   6   6        6.48        5.53      1.14 o 
 -10   7   6       12.91       16.96      2.32 o 
  -9   7   6       18.50       17.90      1.67 o 
  -8   7   6        3.80        3.71      0.98 o 
  -7   7   6       25.40       22.43      1.11 o 
  -6   7   6       38.23       31.59      1.21 o 
  -5   7   6      200.01      186.24      2.25 o 
  -4   7   6      107.81      101.77      1.40 o 
  -3   7   6        6.88       10.01      0.51 o 
  -2   7   6       67.99       72.66      1.06 o 
  -1   7   6      251.84      252.63      2.08 o 
   0   7   6       82.14       77.86      0.93 o 
   1   7   6      251.17      252.37      2.20 o 
   2   7   6       68.04       68.10      1.21 o 
   3   7   6        6.90        7.38      0.52 o 
   4   7   6      107.76       94.17      1.63 o 
   5   7   6      199.82      197.76      2.55 o 
   6   7   6       38.21       32.31      1.33 o 
   7   7   6       25.43       19.78      1.21 o 
   8   7   6        3.83        5.08      0.83 o 
   9   7   6       18.49       19.26      1.41 o 
  10   7   6       12.96       14.12      1.37 o 
  -9   8   6       11.89       11.60      1.48 o 
  -8   8   6       28.81       29.56      1.60 o 
  -7   8   6        3.12        1.48      0.86 o 
  -6   8   6       67.30       60.82      1.58 o 
  -5   8   6      212.22      198.94      2.40 o 
  -4   8   6      367.51      351.88      3.51 o 
  -3   8   6       58.64       51.49      1.04 o 
  -2   8   6        6.30        7.07      0.48 o 
  -1   8   6       13.66       15.79      0.54 o 
   0   8   6       51.11       49.35      0.80 o 
   1   8   6       13.61       16.12      0.61 o 
   2   8   6        6.32        6.13      0.48 o 
   3   8   6       58.55       51.28      1.14 o 
   4   8   6      367.36      360.19      3.67 o 
   5   8   6      211.96      194.94      2.67 o 
   6   8   6       67.31       57.76      1.71 o 
   7   8   6        3.12        2.60      0.83 o 
   8   8   6       28.71       30.62      1.70 o 
   9   8   6       11.91       11.22      1.28 o 
  -9   9   6       10.14       10.19      1.81 o 
  -8   9   6       65.46       66.43      2.40 o 
  -7   9   6       19.64       22.32      1.51 o 
  -6   9   6        5.55        4.58      0.83 o 
  -5   9   6       47.11       39.48      1.13 o 
  -4   9   6      431.61      415.66      4.03 o 
  -3   9   6      212.83      202.11      2.21 o 
  -2   9   6      198.05      187.09      2.07 o 
  -1   9   6       32.75       30.63      0.86 o 
   0   9   6      451.25      473.96      3.83 o 
   1   9   6       32.80       33.61      0.88 o 
   2   9   6      198.19      183.98      2.01 o 
   3   9   6      213.19      197.29      2.44 o 
   4   9   6      431.82      406.44      4.17 o 
   5   9   6       47.21       41.08      1.26 o 
   6   9   6        5.51        3.64      0.84 o 
   7   9   6       19.66       21.13      1.70 o 
   8   9   6       65.38       64.24      2.07 o 
   9   9   6       10.16       11.99      1.16 o 
  -8  10   6        1.77        1.84      1.08 o 
  -7  10   6        3.47        4.00      1.04 o 
  -6  10   6       12.75       14.28      1.22 o 
  -5  10   6       29.43       31.15      1.10 o 
  -4  10   6       55.97       58.30      1.34 o 
  -3  10   6       48.65       45.12      1.10 o 
  -2  10   6        7.76        8.43      0.65 o 
  -1  10   6       10.71        7.45      0.58 o 
   0  10   6       41.17       45.56      1.06 o 
   1  10   6       10.75        7.97      0.60 o 
   2  10   6        7.72        6.81      0.61 o 
   3  10   6       48.71       40.73      1.14 o 
   4  10   6       55.90       55.36      1.32 o 
   5  10   6       29.35       27.80      1.29 o 
   6  10   6       12.73       14.75      1.22 o 
   7  10   6        3.53        4.12      0.95 o 
   8  10   6        1.76        2.53      1.03 o 
  -8  11   6       38.54       42.58      2.08 o 
  -7  11   6       10.84        9.09      1.24 o 
  -6  11   6       16.15       14.93      1.32 o 
  -5  11   6        1.16        0.79      0.71 o 
  -4  11   6        1.67        0.95      0.67 o 
  -3  11   6       17.74       19.96      0.95 o 
  -2  11   6       27.11       29.50      1.07 o 
  -1  11   6       31.75       34.82      1.16 o 
   0  11   6       26.22       27.27      0.93 o 
   1  11   6       31.82       32.31      1.14 o 
   2  11   6       27.24       29.88      0.96 o 
   3  11   6       17.72       19.31      0.93 o 
   4  11   6        1.67        0.96      0.61 o 
   5  11   6        1.14        1.30      0.73 o 
   6  11   6       16.21       17.03      1.36 o 
   7  11   6       10.82       10.15      1.22 o 
   8  11   6       38.59       45.51      4.72 o 
  -7  12   6       15.85       13.89      1.40 o 
  -6  12   6        3.59        2.98      1.08 o 
  -5  12   6        2.34        3.39      0.84 o 
  -4  12   6       15.35       17.79      1.14 o 
  -3  12   6        7.98        7.75      0.86 o 
  -2  12   6       36.37       44.61      1.32 o 
  -1  12   6       18.37       20.17      1.00 o 
   0  12   6      213.79      212.83      2.79 o 
   1  12   6       18.43       19.60      0.84 o 
   2  12   6       36.33       44.92      1.16 o 
   3  12   6        7.99        8.23      0.71 o 
   4  12   6       15.30       18.23      0.98 o 
   5  12   6        2.32        3.25      0.81 o 
   6  12   6        3.61        4.81      1.05 o 
   7  12   6       15.85       14.40      1.42 o 
  -6  13   6       18.39       20.88      1.60 o 
  -5  13   6        5.49        6.78      1.20 o 
  -4  13   6        1.20        0.06      0.79 o 
  -3  13   6       18.73       21.15      1.25 o 
  -2  13   6        4.30        4.25      0.91 o 
  -1  13   6        3.04        2.86      0.72 o 
   0  13   6        3.63        4.02      0.73 o 
   1  13   6        3.06        2.48      0.65 o 
   2  13   6        4.29        2.99      0.65 o 
   3  13   6       18.75       21.67      1.00 o 
   4  13   6        1.21        1.73      0.66 o 
   5  13   6        5.46        7.37      0.98 o 
   6  13   6       18.34       19.48      1.50 o 
  -4  14   6       20.83       24.49      1.55 o 
  -3  14   6        0.99        1.70      0.84 o 
  -2  14   6       16.34       21.71      1.26 o 
  -1  14   6        4.03        4.76      0.82 o 
   0  14   6        0.04       -0.57      0.70 o 
   1  14   6        4.03        5.10      0.77 o 
   2  14   6       16.44       19.52      1.10 o 
   3  14   6        1.00        2.46      0.71 o 
   4  14   6       20.83       23.84      1.18 o 
  -1  15   6        5.24        4.32      1.03 o 
   0  15   6        8.14        9.63      1.04 o 
   1  15   6        5.25        2.89      0.95 o 
   2  15   6        7.51       11.76      2.61 o 
   1   0   7       55.72       80.03      1.24 o 
   2   0   7        6.82        9.52      0.32 o 
   3   0   7     3430.57     3805.14     20.75 o 
   4   0   7        2.16        3.02      0.38 o 
   5   0   7       51.29       64.06      0.84 o 
   6   0   7       87.91      100.16      1.44 o 
   7   0   7      374.29      324.98      4.28 o 
   8   0   7        7.90        6.24      0.92 o 
   9   0   7        1.16        0.21      0.97 o 
  10   0   7        7.74        6.18      1.28 o 
  11   0   7       60.48       56.27      3.31 o 
 -11   1   7       34.95       45.60      4.25 o 
 -10   1   7       51.20       49.55      2.36 o 
  -9   1   7        2.60        3.65      0.93 o 
  -8   1   7       46.33       53.05      1.76 o 
  -7   1   7       97.78      106.18      2.89 o 
  -6   1   7       28.28       28.65      1.09 o 
  -5   1   7       27.65       37.26      0.60 o 
  -4   1   7      646.86      653.02      3.95 o 
  -3   1   7     1274.89     1403.96      7.77 o 
  -2   1   7     1089.44     1200.19      6.66 o 
  -1   1   7       62.79       60.30      0.59 o 
   0   1   7      193.77      183.21      1.41 o 
   1   1   7       62.69       59.96      0.68 o 
   2   1   7     1088.94     1188.33      7.81 o 
   3   1   7     1275.09     1392.11      8.39 o 
   4   1   7      646.65      655.48      4.13 o 
   5   1   7       27.78       37.20      0.67 o 
   6   1   7       28.15       29.08      0.79 o 
   7   1   7       97.97      102.74      3.44 o 
   8   1   7       46.41       52.46      1.34 o 
   9   1   7        2.58        3.51      1.02 o 
  10   1   7       51.38       52.82      2.24 o 
  11   1   7       34.89       45.53      3.07 o 
 -11   2   7       65.62       63.67      4.90 o 
 -10   2   7       15.62       14.21      1.71 o 
  -9   2   7        5.70        6.21      0.97 o 
  -8   2   7       85.59       65.07      2.78 o 
  -7   2   7      495.46      465.82      6.08 o 
  -6   2   7      153.26      149.95      2.03 o 
  -5   2   7      164.60      169.17      1.50 o 
  -4   2   7       28.05       25.76      0.45 o 
  -3   2   7     1949.77     2025.92     12.06 o 
  -2   2   7     2672.21     2706.38     15.88 o 
  -1   2   7     1434.43     1404.30      8.41 o 
   0   2   7      462.74      549.97      3.31 o 
   1   2   7     1434.78     1419.08      8.76 o 
   2   2   7     2671.69     2702.89     17.33 o 
   3   2   7     1950.17     2049.29     13.20 o 
   4   2   7       28.23       24.85      0.83 o 
   5   2   7      164.48      172.06      1.60 o 
   6   2   7      153.23      151.50      1.76 o 
   7   2   7      495.26      472.06      5.03 o 
   8   2   7       85.49       66.33      1.67 o 
   9   2   7        5.73        6.85      0.83 o 
  10   2   7       15.62       15.05      1.54 o 
  11   2   7       65.64       67.50      2.72 o 
 -11   3   7       31.41       33.34      3.59 o 
 -10   3   7       19.06       19.57      1.64 o 
  -9   3   7        3.90        4.37      0.97 o 
  -8   3   7       20.37       18.55      1.10 o 
  -7   3   7        6.61        8.64      0.85 o 
  -6   3   7       28.32       29.62      0.88 o 
  -5   3   7       39.04       42.60      0.73 o 
  -4   3   7      148.90      137.34      1.18 o 
  -3   3   7     2092.21     2314.99     14.28 o 
  -2   3   7      574.40      547.71      3.64 o 
  -1   3   7       34.49       26.92      0.60 o 
   0   3   7     1076.03     1144.00      6.63 o 
   1   3   7       34.23       26.73      0.46 o 
   2   3   7      574.89      560.58      3.83 o 
   3   3   7     2092.34     2324.78     15.63 o 
   4   3   7      148.92      135.57      1.39 o 
   5   3   7       38.93       42.26      0.99 o 
   6   3   7       28.25       27.09      0.88 o 
   7   3   7        6.54        9.89      0.73 o 
   8   3   7       20.33       17.34      1.04 o 
   9   3   7        3.91        4.88      0.79 o 
  10   3   7       19.05       17.36      1.64 o 
  11   3   7       31.35       35.53      2.18 o 
 -11   4   7       18.06       16.79      2.98 o 
 -10   4   7        2.38        0.92      1.26 o 
  -9   4   7        9.03        8.18      1.35 o 
  -8   4   7       24.93       21.10      1.26 o 
  -7   4   7        0.88        1.01      0.71 o 
  -6   4   7       55.24       47.10      1.06 o 
  -5   4   7       61.39       68.23      0.93 o 
  -4   4   7       51.22       59.05      0.84 o 
  -3   4   7       19.13       17.85      0.50 o 
  -2   4   7       98.96      119.43      1.06 o 
  -1   4   7      461.51      467.84      3.15 o 
   0   4   7       88.38       85.79      0.97 o 
   1   4   7      462.21      463.89      3.30 o 
   2   4   7       99.34      123.49      1.18 o 
   3   4   7       19.04       16.39      0.69 o 
   4   4   7       51.40       61.60      0.96 o 
   5   4   7       61.50       67.82      1.05 o 
   6   4   7       55.22       47.84      1.17 o 
   7   4   7        0.88        0.78      0.63 o 
   8   4   7       25.06       22.60      1.23 o 
   9   4   7        9.05        7.92      0.99 o 
  10   4   7        2.38        4.06      0.98 o 
  11   4   7       18.03       18.03      2.51 o 
 -10   5   7       19.24       19.85      1.96 o 
  -9   5   7        1.52        1.28      1.17 o 
  -8   5   7        8.79        9.72      0.98 o 
  -7   5   7       44.11       45.60      1.33 o 
  -6   5   7       21.15       23.08      0.97 o 
  -5   5   7       16.53       15.40      0.60 o 
  -4   5   7      809.98      791.97      5.75 o 
  -3   5   7       16.99       19.56      0.54 o 
  -2   5   7       69.63       61.74      0.72 o 
  -1   5   7      347.57      331.82      2.39 o 
   0   5   7      120.10      131.10      1.21 o 
   1   5   7      347.82      338.18      2.48 o 
   2   5   7       69.69       58.90      0.77 o 
   3   5   7       16.98       18.98      0.64 o 
   4   5   7      809.93      793.23      6.88 o 
   5   5   7       16.58       16.93      0.74 o 
   6   5   7       21.03       23.41      1.07 o 
   7   5   7       44.03       41.50      1.38 o 
   8   5   7        8.80        8.90      0.99 o 
   9   5   7        1.51        2.30      0.86 o 
  10   5   7       19.29       19.74      1.38 o 
 -10   6   7       11.86       14.54      2.50 o 
  -9   6   7       22.68       21.41      1.66 o 
  -8   6   7       25.77       26.11      1.67 o 
  -7   6   7       35.40       36.94      1.38 o 
  -6   6   7       92.99       83.16      1.99 o 
  -5   6   7       96.96       88.40      1.42 o 
  -4   6   7      421.36      395.20      3.17 o 
  -3   6   7      517.22      485.85      3.74 o 
  -2   6   7       46.21       43.27      0.71 o 
  -1   6   7      476.10      521.94      3.73 o 
   0   6   7       17.50       18.74      0.62 o 
   1   6   7      476.40      523.28      3.90 o 
   2   6   7       46.09       44.16      0.72 o 
   3   6   7      517.36      478.27      4.13 o 
   4   6   7      421.78      382.77      3.75 o 
   5   6   7       96.94       94.36      1.60 o 
   6   6   7       92.90       81.49      1.74 o 
   7   6   7       35.27       35.96      1.34 o 
   8   6   7       25.76       25.13      1.51 o 
   9   6   7       22.78       20.78      1.63 o 
  10   6   7       11.90       15.50      1.96 o 
 -10   7   7       21.34       19.89      2.02 o 
  -9   7   7       14.37       10.16      1.49 o 
  -8   7   7        8.01        7.67      1.31 o 
  -7   7   7       44.09       43.71      1.41 o 
  -6   7   7       24.79       27.39      1.18 o 
  -5   7   7      387.12      364.61      3.53 o 
  -4   7   7      484.23      469.64      4.02 o 
  -3   7   7       14.63       14.77      0.57 o 
  -2   7   7       78.55       82.40      1.09 o 
  -1   7   7       11.69       12.07      0.46 o 
   0   7   7        3.66        3.31      0.38 o 
   1   7   7       11.69       12.09      0.47 o 
   2   7   7       78.71       81.93      1.12 o 
   3   7   7       14.73       12.66      0.65 o 
   4   7   7      484.10      475.10      4.87 o 
   5   7   7      387.02      355.08      4.00 o 
   6   7   7       24.90       22.48      1.29 o 
   7   7   7       44.00       46.93      1.45 o 
   8   7   7        8.06        8.85      0.97 o 
   9   7   7       14.35       13.69      1.23 o 
  10   7   7       21.32       19.77      1.54 o 
  -9   8   7       24.13       26.13      1.95 o 
  -8   8   7       16.81       20.90      1.39 o 
  -7   8   7        7.49        6.53      1.01 o 
  -6   8   7       22.18       22.73      1.12 o 
  -5   8   7      121.09      116.84      1.93 o 
  -4   8   7      572.16      565.14      5.13 o 
  -3   8   7       26.40       26.48      0.85 o 
  -2   8   7       49.39       43.51      0.90 o 
  -1   8   7       22.98       23.78      0.64 o 
   0   8   7       75.91       67.71      1.12 o 
   1   8   7       22.97       24.82      0.71 o 
   2   8   7       49.37       46.50      0.93 o 
   3   8   7       26.37       29.45      0.93 o 
   4   8   7      572.27      558.86      5.75 o 
   5   8   7      121.13      113.03      1.93 o 
   6   8   7       22.14       22.35      1.25 o 
   7   8   7        7.51        8.69      1.00 o 
   8   8   7       16.79       18.90      1.20 o 
   9   8   7       24.10       28.52      2.08 o 
  -9   9   7        4.87        4.44      1.46 o 
  -8   9   7       23.27       26.55      1.60 o 
  -7   9   7        3.15        2.65      0.98 o 
  -6   9   7        0.18       -0.16      0.70 o 
  -5   9   7       25.83       22.15      0.95 o 
  -4   9   7       61.37       60.82      1.36 o 
  -3   9   7       76.47       77.71      1.33 o 
  -2   9   7       46.01       40.63      1.00 o 
  -1   9   7      328.53      326.58      2.85 o 
   0   9   7       66.91       50.66      1.28 o 
   1   9   7      328.90      316.56      2.99 o 
   2   9   7       46.09       40.79      0.96 o 
   3   9   7       76.43       77.51      1.33 o 
   4   9   7       61.15       57.33      1.32 o 
   5   9   7       25.81       24.22      1.10 o 
   6   9   7        0.18        0.51      0.79 o 
   7   9   7        3.17        3.55      0.90 o 
   8   9   7       23.25       25.12      1.51 o 
   9   9   7        4.86        5.17      1.17 o 
  -8  10   7        3.74        3.19      1.14 o 
  -7  10   7        6.22        5.96      1.11 o 
  -6  10   7       41.49       41.42      1.47 o 
  -5  10   7       19.05       20.67      0.98 o 
  -4  10   7       46.55       44.50      1.25 o 
  -3  10   7       24.63       23.86      0.91 o 
  -2  10   7       32.09       30.38      1.03 o 
  -1  10   7      165.94      158.12      1.96 o 
   0  10   7      482.96      484.79      4.36 o 
   1  10   7      165.98      162.73      1.94 o 
   2  10   7       32.15       29.44      0.92 o 
   3  10   7       24.59       22.67      0.86 o 
   4  10   7       46.68       48.17      1.24 o 
   5  10   7       18.94       18.26      1.04 o 
   6  10   7       41.44       41.23      1.66 o 
   7  10   7        6.23        7.11      1.08 o 
   8  10   7        3.75        3.02      1.06 o 
  -7  11   7       13.47       10.08      1.29 o 
  -6  11   7        7.27        8.85      1.20 o 
  -5  11   7        2.28        0.92      0.73 o 
  -4  11   7       24.90       24.87      1.07 o 
  -3  11   7       15.14       13.86      0.94 o 
  -2  11   7        4.78        5.78      0.70 o 
  -1  11   7      143.84      156.94      2.28 o 
   0  11   7       92.86       77.98      1.35 o 
   1  11   7      143.98      153.72      2.37 o 
   2  11   7        4.78        6.59      0.66 o 
   3  11   7       15.14       14.46      0.78 o 
   4  11   7       24.85       22.94      1.02 o 
   5  11   7        2.26        2.56      0.77 o 
   6  11   7        7.28        9.36      1.13 o 
   7  11   7       13.42       13.48      1.31 o 
  -6  12   7       22.70       26.49      2.08 o 
  -5  12   7       11.81       14.30      1.08 o 
  -4  12   7        5.90        5.12      0.90 o 
  -3  12   7       91.34       89.91      1.89 o 
  -2  12   7        7.16        9.48      0.87 o 
  -1  12   7       25.76       23.11      1.09 o 
   0  12   7      262.62      239.24      3.87 o 
   1  12   7       25.76       24.83      0.95 o 
   2  12   7        7.19        8.65      0.72 o 
   3  12   7       91.22       85.35      1.57 o 
   4  12   7        5.93        6.73      0.74 o 
   5  12   7       11.83       13.48      1.22 o 
   6  12   7       22.68       26.64      1.63 o 
  -5  13   7        2.44        2.26      1.13 o 
  -4  13   7        7.08        9.01      0.98 o 
  -3  13   7       12.98       12.15      1.09 o 
  -2  13   7       22.57       18.59      1.63 o 
  -1  13   7       12.04        8.77      0.87 o 
   0  13   7        0.38        0.49      0.67 o 
   1  13   7       12.03        9.16      0.82 o 
   2  13   7       22.57       18.05      0.93 o 
   3  13   7       12.96       12.29      0.86 o 
   4  13   7        7.08        8.02      0.82 o 
   5  13   7        2.45        3.15      0.81 o 
  -4  14   7        0.88        1.23      1.68 o 
  -3  14   7        8.23       11.05      1.12 o 
  -2  14   7       28.61       33.80      1.49 o 
  -1  14   7        1.24        2.68      0.80 o 
   0  14   7        0.05       -0.53      0.72 o 
   1  14   7        1.25        1.15      0.78 o 
   2  14   7       28.72       30.77      1.28 o 
   3  14   7        8.25       10.28      0.86 o 
   4  14   7        0.87        2.43      0.76 o 
   0  15   7        0.48        0.65      1.04 o 
   0   0   8     1418.36     1464.36     12.80 o 
   1   0   8       17.78       19.05      0.46 o 
   2   0   8       73.71       67.89      0.65 o 
   3   0   8      282.63      316.70      2.80 o 
   4   0   8       30.92       45.67      0.72 o 
   5   0   8       30.35       34.88      0.76 o 
   6   0   8        0.70        0.30      0.40 o 
   7   0   8        8.67        9.46      0.73 o 
   8   0   8       32.58       20.40      1.98 o 
   9   0   8        0.19        1.28      0.84 o 
  10   0   8       82.52       82.45      2.75 o 
  11   0   8       72.80       80.00      3.84 o 
 -11   1   8        9.66        8.27      1.92 o 
 -10   1   8        8.08       11.23      1.45 o 
  -9   1   8        6.22        6.23      0.99 o 
  -8   1   8       28.07       19.61      1.21 o 
  -7   1   8       53.50       44.96      1.36 o 
  -6   1   8      141.16      132.54      2.05 o 
  -5   1   8        2.58        2.46      0.27 o 
  -4   1   8       78.29       89.72      0.85 o 
  -3   1   8      780.37      781.48      4.49 o 
  -2   1   8      796.47      815.80      4.63 o 
  -1   1   8       38.23       50.63      0.52 o 
   0   1   8       10.77        9.25      0.29 o 
   1   1   8       38.18       50.27      0.66 o 
   2   1   8      796.36      804.43      5.18 o 
   3   1   8      780.56      781.85      4.86 o 
   4   1   8       78.64       89.96      0.88 o 
   5   1   8        2.59        2.46      0.29 o 
   6   1   8      141.17      132.70      1.75 o 
   7   1   8       53.44       48.26      1.79 o 
   8   1   8       28.10       21.65      1.08 o 
   9   1   8        6.17        6.23      1.12 o 
  10   1   8        8.05       11.27      1.46 o 
  11   1   8        9.66        9.22      1.54 o 
 -11   2   8       16.91       25.05      2.62 o 
 -10   2   8        3.38        2.36      1.40 o 
  -9   2   8        3.21        4.53      0.98 o 
  -8   2   8       22.59       17.88      1.22 o 
  -7   2   8       84.35       64.05      1.60 o 
  -6   2   8       15.45       11.68      0.63 o 
  -5   2   8      218.41      218.35      1.74 o 
  -4   2   8      274.04      271.34      2.24 o 
  -3   2   8      400.80      351.09      2.37 o 
  -2   2   8     1428.91     1403.30      8.76 o 
  -1   2   8      610.77      578.15      3.65 o 
   0   2   8      645.97      627.79      3.93 o 
   1   2   8      610.58      578.87      3.80 o 
   2   2   8     1428.39     1405.76      9.20 o 
   3   2   8      400.79      352.11      2.59 o 
   4   2   8      273.69      272.29      2.37 o 
   5   2   8      218.18      218.15      1.75 o 
   6   2   8       15.35       12.52      0.59 o 
   7   2   8       84.40       61.03      1.38 o 
   8   2   8       22.53       20.19      1.34 o 
   9   2   8        3.21        6.02      1.46 o 
  10   2   8        3.39        2.25      1.17 o 
  11   2   8       16.91       21.32      1.85 o 
 -11   3   8        6.90        4.85      1.97 o 
 -10   3   8        4.90        3.36      1.40 o 
  -9   3   8       21.34       18.89      1.37 o 
  -8   3   8       11.55       11.46      0.95 o 
  -7   3   8       37.42       32.93      1.26 o 
  -6   3   8      248.64      228.69      2.84 o 
  -5   3   8      163.88      143.08      1.43 o 
  -4   3   8       95.73      117.62      1.10 o 
  -3   3   8      132.14      137.04      1.28 o 
  -2   3   8        7.90        8.51      0.31 o 
  -1   3   8     1245.53     1286.69      7.73 o 
   0   3   8      496.51      601.43      3.65 o 
   1   3   8     1245.41     1282.49      8.07 o 
   2   3   8        7.93        9.41      0.39 o 
   3   3   8      132.54      136.86      1.28 o 
   4   3   8       95.81      119.59      1.23 o 
   5   3   8      164.03      143.08      2.06 o 
   6   3   8      248.80      228.66      2.78 o 
   7   3   8       37.43       34.23      1.13 o 
   8   3   8       11.50       10.23      1.00 o 
   9   3   8       21.42       21.66      1.19 o 
  10   3   8        4.90        4.77      1.18 o 
  11   3   8        6.91        4.97      1.67 o 
 -10   4   8        7.55        8.82      1.58 o 
  -9   4   8        1.49        0.37      1.18 o 
  -8   4   8       28.28       21.61      1.22 o 
  -7   4   8       34.60       31.40      1.26 o 
  -6   4   8      173.05      170.70      2.73 o 
  -5   4   8       13.82       12.41      0.49 o 
  -4   4   8      234.71      232.99      2.03 o 
  -3   4   8      111.95      111.04      1.16 o 
  -2   4   8      105.18      131.02      1.15 o 
  -1   4   8      836.96      901.39      5.77 o 
   0   4   8      842.93      870.48      5.37 o 
   1   4   8      838.45      895.57      5.79 o 
   2   4   8      105.00      134.37      1.23 o 
   3   4   8      112.21      113.39      1.27 o 
   4   4   8      234.23      230.26      2.14 o 
   5   4   8       13.76       12.36      0.57 o 
   6   4   8      173.01      181.84      2.67 o 
   7   4   8       34.61       30.75      1.48 o 
   8   4   8       28.17       23.68      1.30 o 
   9   4   8        1.51        0.51      1.23 o 
  10   4   8        7.54        9.43      1.12 o 
 -10   5   8        2.78       -0.59      1.31 o 
  -9   5   8        0.01       -0.87      1.05 o 
  -8   5   8        1.30        2.40      0.84 o 
  -7   5   8       40.17       41.32      1.43 o 
  -6   5   8      181.80      167.65      2.36 o 
  -5   5   8       91.62      104.31      1.27 o 
  -4   5   8      174.23      165.02      1.62 o 
  -3   5   8      236.52      227.34      2.01 o 
  -2   5   8      139.04      166.27      1.39 o 
  -1   5   8      338.39      334.27      2.41 o 
   0   5   8      398.23      404.53      2.83 o 
   1   5   8      338.54      332.49      2.65 o 
   2   5   8      139.12      165.34      1.54 o 
   3   5   8      236.74      219.58      1.95 o 
   4   5   8      174.52      155.70      1.80 o 
   5   5   8       91.48      101.61      1.40 o 
   6   5   8      181.52      157.82      2.51 o 
   7   5   8       40.23       42.82      1.36 o 
   8   5   8        1.29        4.12      0.88 o 
   9   5   8        0.01        0.71      0.81 o 
  10   5   8        2.76        3.21      0.99 o 
 -10   6   8        8.60        7.17      1.66 o 
  -9   6   8       33.45       33.43      1.95 o 
  -8   6   8       20.93       23.19      1.33 o 
  -7   6   8       17.44       18.03      1.02 o 
  -6   6   8       45.72       42.99      1.44 o 
  -5   6   8      155.44      142.07      1.80 o 
  -4   6   8      127.13      128.25      1.44 o 
  -3   6   8        0.81        0.78      0.34 o 
  -2   6   8      187.18      204.41      1.90 o 
  -1   6   8      688.47      713.30      4.98 o 
   0   6   8      198.56      220.54      1.95 o 
   1   6   8      688.44      719.03      5.21 o 
   2   6   8      187.39      199.62      1.83 o 
   3   6   8        0.81        2.01      0.36 o 
   4   6   8      127.24      132.30      1.73 o 
   5   6   8      155.30      146.75      1.95 o 
   6   6   8       45.53       45.73      1.34 o 
   7   6   8       17.39       17.49      1.04 o 
   8   6   8       20.97       22.00      1.33 o 
   9   6   8       33.43       37.58      1.76 o 
  10   6   8        8.59       10.68      1.23 o 
 -10   7   8        3.29        0.43      1.61 o 
  -9   7   8       59.98       74.76      2.64 o 
  -8   7   8       22.43       22.93      1.66 o 
  -7   7   8        3.15        2.30      0.73 o 
  -6   7   8       12.65       13.12      0.91 o 
  -5   7   8       63.47       70.90      1.32 o 
  -4   7   8        8.97        9.58      0.67 o 
  -3   7   8       29.65       28.26      0.74 o 
  -2   7   8       21.79       25.79      0.69 o 
  -1   7   8      112.19      124.26      1.28 o 
   0   7   8       69.15       73.46      1.02 o 
   1   7   8      112.32      120.04      1.34 o 
   2   7   8       21.80       26.13      0.69 o 
   3   7   8       29.71       29.38      0.82 o 
   4   7   8        9.01       11.22      0.75 o 
   5   7   8       63.35       69.90      1.48 o 
   6   7   8       12.72       13.48      1.37 o 
   7   7   8        3.12        3.01      0.75 o 
   8   7   8       22.39       23.27      1.24 o 
   9   7   8       60.13       65.20      2.33 o 
  10   7   8        3.27        3.38      1.34 o 
  -9   8   8        0.56        0.12      1.25 o 
  -8   8   8       19.73       21.24      1.76 o 
  -7   8   8        5.15        5.55      0.84 o 
  -6   8   8       19.89       19.97      1.08 o 
  -5   8   8       13.04       14.89      0.84 o 
  -4   8   8      175.51      174.21      2.02 o 
  -3   8   8      285.00      282.77      2.74 o 
  -2   8   8      112.98      113.43      1.41 o 
  -1   8   8       44.77       46.38      0.90 o 
   0   8   8       63.18       77.27      1.17 o 
   1   8   8       44.75       45.06      0.98 o 
   2   8   8      113.08      112.94      1.45 o 
   3   8   8      284.91      276.17      2.85 o 
   4   8   8      175.50      165.76      2.17 o 
   5   8   8       13.06       10.01      0.79 o 
   6   8   8       19.92       21.69      1.24 o 
   7   8   8        5.15        4.86      0.82 o 
   8   8   8       19.75       21.46      1.24 o 
   9   8   8        0.55        3.40      1.08 o 
  -9   9   8       23.66       27.68      2.46 o 
  -8   9   8       10.76        8.51      1.20 o 
  -7   9   8        6.89        6.71      1.10 o 
  -6   9   8        5.95        4.60      0.93 o 
  -5   9   8        9.16        9.27      0.76 o 
  -4   9   8       51.70       50.73      1.25 o 
  -3   9   8       97.05       92.02      1.63 o 
  -2   9   8      120.30      117.36      1.61 o 
  -1   9   8       16.46       16.33      0.73 o 
   0   9   8        5.58        2.83      0.50 o 
   1   9   8       16.35       16.41      0.70 o 
   2   9   8      120.08      114.02      1.53 o 
   3   9   8       96.94       92.39      1.46 o 
   4   9   8       51.64       49.53      1.21 o 
   5   9   8        9.17        9.01      0.84 o 
   6   9   8        5.93        5.95      0.91 o 
   7   9   8        6.91        8.48      1.03 o 
   8   9   8       10.78       12.21      1.26 o 
   9   9   8       23.66       25.97      2.20 o 
  -8  10   8        9.42        9.90      1.32 o 
  -7  10   8       17.21       18.08      1.41 o 
  -6  10   8       38.74       37.27      1.45 o 
  -5  10   8       74.75       73.60      1.57 o 
  -4  10   8       56.14       49.43      1.31 o 
  -3  10   8       28.84       29.55      1.31 o 
  -2  10   8       41.41       41.67      1.20 o 
  -1  10   8       23.36       21.74      0.89 o 
   0  10   8        4.33        5.89      0.70 o 
   1  10   8       23.37       22.74      0.84 o 
   2  10   8       41.41       38.80      1.04 o 
   3  10   8       28.92       29.31      0.96 o 
   4  10   8       56.05       50.57      1.19 o 
   5  10   8       74.70       72.13      1.67 o 
   6  10   8       38.69       36.74      1.90 o 
   7  10   8       17.22       19.35      1.41 o 
   8  10   8        9.36       11.19      1.21 o 
  -7  11   8        6.33        5.84      1.22 o 
  -6  11   8       35.13       37.58      1.75 o 
  -5  11   8       24.63       25.01      1.18 o 
  -4  11   8        7.14        5.48      1.11 o 
  -3  11   8       44.77       44.61      1.47 o 
  -2  11   8       20.86       17.86      0.92 o 
  -1  11   8       85.69       81.70      1.67 o 
   0  11   8        0.21        2.46      0.63 o 
   1  11   8       85.51       78.02      1.82 o 
   2  11   8       20.84       20.10      1.04 o 
   3  11   8       44.69       43.77      1.14 o 
   4  11   8        7.06        6.46      0.69 o 
   5  11   8       24.62       24.81      1.10 o 
   6  11   8       35.14       34.39      1.68 o 
   7  11   8        6.31        7.81      1.16 o 
  -6  12   8        3.27        2.96      1.33 o 
  -5  12   8       33.17       33.65      1.67 o 
  -4  12   8       11.20       11.71      1.03 o 
  -3  12   8        7.59        8.41      0.92 o 
  -2  12   8        7.68        8.63      0.89 o 
  -1  12   8       49.77       44.47      1.40 o 
   0  12   8      126.50      123.31      2.36 o 
   1  12   8       49.78       47.71      1.18 o 
   2  12   8        7.67        7.70      0.73 o 
   3  12   8        7.60       10.35      0.79 o 
   4  12   8       11.21       11.32      0.82 o 
   5  12   8       33.20       33.82      1.27 o 
   6  12   8        3.26        4.73      1.04 o 
  -5  13   8        4.14        3.50      1.16 o 
  -4  13   8        9.91       12.94      1.10 o 
  -3  13   8       27.22       33.05      1.44 o 
  -2  13   8        7.65        6.48      0.85 o 
  -1  13   8        3.16        2.77      0.80 o 
   0  13   8        0.70        1.23      0.77 o 
   1  13   8        3.16        3.63      0.99 o 
   2  13   8        7.63        6.76      0.75 o 
   3  13   8       27.26       31.68      1.16 o 
   4  13   8        9.94       10.47      0.87 o 
   5  13   8        4.11        4.18      0.83 o 
  -3  14   8       13.45       14.64      1.26 o 
  -2  14   8       10.51       12.38      1.14 o 
  -1  14   8        1.11        1.13      0.78 o 
   0  14   8        1.12        2.55      0.86 o 
   1  14   8        1.12        0.35      0.86 o 
   2  14   8       10.54       10.44      1.06 o 
   3  14   8       13.43       14.74      0.99 o 
   1   0   9       57.78       48.17      0.61 o 
   2   0   9        3.86        5.10      1.99 o 
   3   0   9     2610.36     2590.93     15.35 o 
   4   0   9       30.01       36.70      0.61 o 
   5   0   9        3.41        3.16      0.32 o 
   6   0   9       19.50       15.32      0.78 o 
   7   0   9      321.26      264.50      3.22 o 
   8   0   9        4.44        4.36      0.87 o 
   9   0   9        9.89        9.82      1.22 o 
  10   0   9       33.44       38.94      2.05 o 
  11   0   9       27.31       24.82      2.69 o 
 -11   1   9       22.02       24.90      2.62 o 
 -10   1   9       11.13       10.21      1.26 o 
  -9   1   9       12.45       13.26      1.19 o 
  -8   1   9       40.65       39.90      1.59 o 
  -7   1   9       15.25       18.87      1.00 o 
  -6   1   9        7.58        7.03      0.62 o 
  -5   1   9      139.08      124.65      1.26 o 
  -4   1   9       29.19       29.18      0.97 o 
  -3   1   9     2063.29     2109.39     11.60 o 
  -2   1   9      117.91      128.64      0.99 o 
  -1   1   9      235.98      235.65      1.68 o 
   0   1   9      153.54      198.53      1.53 o 
   1   1   9      236.05      234.80      1.76 o 
   2   1   9      117.22      133.36      1.38 o 
   3   1   9     2064.86     2090.41     13.01 o 
   4   1   9       29.17       28.58      0.55 o 
   5   1   9      139.03      125.73      1.29 o 
   6   1   9        7.56        6.56      0.56 o 
   7   1   9       15.21       20.98      1.02 o 
   8   1   9       40.67       40.40      1.57 o 
   9   1   9       12.43       14.75      1.42 o 
  10   1   9       11.14       11.90      1.44 o 
  11   1   9       22.01       26.29      2.00 o 
 -11   2   9       16.77       19.92      2.38 o 
 -10   2   9        8.07       11.18      1.29 o 
  -9   2   9        3.85        1.96      0.90 o 
  -8   2   9       29.79       21.82      1.14 o 
  -7   2   9       87.20       70.63      1.69 o 
  -6   2   9       85.74       83.69      1.60 o 
  -5   2   9       84.50       93.60      1.07 o 
  -4   2   9       56.46       60.83      0.74 o 
  -3   2   9     1108.63     1129.39      7.19 o 
  -2   2   9     1124.33     1174.41      7.13 o 
  -1   2   9       97.84       98.22      0.84 o 
   0   2   9        3.21        2.34      0.21 o 
   1   2   9       97.95       97.45      0.94 o 
   2   2   9     1124.81     1175.33      7.79 o 
   3   2   9     1109.08     1129.13      7.53 o 
   4   2   9       56.45       62.60      0.86 o 
   5   2   9       84.80       91.78      1.16 o 
   6   2   9       86.07       87.11      1.32 o 
   7   2   9       87.12       75.91      1.54 o 
   8   2   9       29.83       22.72      1.11 o 
   9   2   9        3.83        5.41      1.15 o 
  10   2   9        8.11        8.37      1.37 o 
  11   2   9       16.74       17.04      1.76 o 
 -10   3   9       18.14       17.14      1.91 o 
  -9   3   9        0.31        0.69      0.92 o 
  -8   3   9       16.07       15.51      1.04 o 
  -7   3   9        0.08        1.03      0.67 o 
  -6   3   9       19.00       27.41      1.01 o 
  -5   3   9      310.49      299.80      2.54 o 
  -4   3   9      129.65      123.58      1.17 o 
  -3   3   9      239.38      240.76      1.87 o 
  -2   3   9      539.62      544.53      3.52 o 
  -1   3   9      530.46      542.19      3.50 o 
   0   3   9       34.87       40.34      0.70 o 
   1   3   9      530.08      545.19      3.66 o 
   2   3   9      539.79      550.00      3.86 o 
   3   3   9      239.16      241.09      1.95 o 
   4   3   9      129.79      122.41      1.28 o 
   5   3   9      310.17      300.90      2.67 o 
   6   3   9       19.03       23.97      0.89 o 
   7   3   9        0.08        1.69      0.63 o 
   8   3   9       16.01       15.72      1.19 o 
   9   3   9        0.31        1.91      1.12 o 
  10   3   9       18.19       19.32      5.45 o 
 -10   4   9       36.21       35.37      2.34 o 
  -9   4   9       22.06       21.95      1.48 o 
  -8   4   9       34.66       35.54      1.40 o 
  -7   4   9       49.50       39.17      1.40 o 
  -6   4   9      231.92      214.71      2.78 o 
  -5   4   9      277.25      265.22      2.34 o 
  -4   4   9       59.16       60.37      0.91 o 
  -3   4   9      132.88      113.90      1.18 o 
  -2   4   9       17.34       17.29      0.44 o 
  -1   4   9      134.50      126.61      1.18 o 
   0   4   9       30.61       37.64      0.53 o 
   1   4   9      134.78      125.66      1.14 o 
   2   4   9       17.37       19.18      0.47 o 
   3   4   9      132.97      117.49      1.20 o 
   4   4   9       59.15       61.24      0.96 o 
   5   4   9      277.07      269.96      2.47 o 
   6   4   9      232.29      217.16      2.73 o 
   7   4   9       49.44       42.95      1.32 o 
   8   4   9       34.61       31.82      1.42 o 
   9   4   9       22.11       21.98      1.32 o 
  10   4   9       36.17       37.95      2.07 o 
 -10   5   9       15.28       16.70      1.91 o 
  -9   5   9        9.23        6.91      1.27 o 
  -8   5   9       56.82       49.89      2.24 o 
  -7   5   9       12.18        9.69      1.25 o 
  -6   5   9       72.52       65.17      1.44 o 
  -5   5   9       46.58       50.50      1.05 o 
  -4   5   9       49.88       45.04      0.82 o 
  -3   5   9       89.59       87.57      1.11 o 
  -2   5   9      168.05      163.91      1.50 o 
  -1   5   9       24.72       22.26      0.49 o 
   0   5   9      147.30      166.53      1.50 o 
   1   5   9       24.70       22.85      0.75 o 
   2   5   9      167.88      163.98      1.49 o 
   3   5   9       89.51       84.69      1.27 o 
   4   5   9       50.03       46.89      0.86 o 
   5   5   9       46.56       49.15      0.94 o 
   6   5   9       72.48       65.31      1.56 o 
   7   5   9       12.18       10.62      0.87 o 
   8   5   9       56.75       53.71      1.76 o 
   9   5   9        9.26       10.22      1.09 o 
  10   5   9       15.29       19.40      1.63 o 
 -10   6   9        2.85        1.13      1.50 o 
  -9   6   9       12.70       13.56      1.53 o 
  -8   6   9        2.68        1.08      0.90 o 
  -7   6   9       11.11       11.26      1.02 o 
  -6   6   9       14.26       17.02      0.93 o 
  -5   6   9       44.48       43.08      1.06 o 
  -4   6   9        6.69        8.67      0.52 o 
  -3   6   9      363.51      373.21      3.06 o 
  -2   6   9       59.95       61.12      0.85 o 
  -1   6   9        1.79        3.89      0.44 o 
   0   6   9      227.07      222.99      1.99 o 
   1   6   9        1.78        3.11      0.34 o 
   2   6   9       59.89       60.10      0.95 o 
   3   6   9      364.05      372.38      3.19 o 
   4   6   9        6.67        7.13      0.52 o 
   5   6   9       44.49       44.27      0.99 o 
   6   6   9       14.26       15.56      0.95 o 
   7   6   9       11.01       11.13      1.46 o 
   8   6   9        2.68        4.19      1.41 o 
   9   6   9       12.76       14.53      1.26 o 
  10   6   9        2.87        0.70      1.24 o 
  -9   7   9        3.79        3.39      1.31 o 
  -8   7   9       15.63       17.26      1.29 o 
  -7   7   9        0.70        0.08      0.73 o 
  -6   7   9       56.94       56.94      1.64 o 
  -5   7   9      193.58      193.56      2.29 o 
  -4   7   9      307.47      293.63      2.81 o 
  -3   7   9        6.15        8.15      0.52 o 
  -2   7   9       68.85       75.91      1.09 o 
  -1   7   9       10.90       11.38      0.51 o 
   0   7   9       62.11       56.78      0.91 o 
   1   7   9       10.97       10.44      0.48 o 
   2   7   9       68.66       75.44      1.12 o 
   3   7   9        6.07        7.50      0.60 o 
   4   7   9      307.26      294.89      2.92 o 
   5   7   9      193.35      185.24      2.20 o 
   6   7   9       56.90       54.57      1.37 o 
   7   7   9        0.71        0.80      0.67 o 
   8   7   9       15.64       16.47      1.11 o 
   9   7   9        3.80        4.61      1.03 o 
  -9   8   9        1.98        3.90      2.15 o 
  -8   8   9       16.33       16.34      1.58 o 
  -7   8   9        8.52        8.09      0.95 o 
  -6   8   9       43.26       38.55      1.34 o 
  -5   8   9       63.13       61.37      1.35 o 
  -4   8   9       85.77       89.07      1.39 o 
  -3   8   9       90.14       83.48      1.23 o 
  -2   8   9       59.46       59.63      1.10 o 
  -1   8   9        1.47        1.51      0.51 o 
   0   8   9       61.65       75.18      1.11 o 
   1   8   9        1.46        1.26      0.42 o 
   2   8   9       59.43       59.87      1.17 o 
   3   8   9       90.09       83.94      1.37 o 
   4   8   9       85.75       84.12      1.48 o 
   5   8   9       63.13       64.69      1.36 o 
   6   8   9       43.42       40.39      1.80 o 
   7   8   9        8.49        9.45      0.95 o 
   8   8   9       16.36       20.55      1.23 o 
   9   8   9        1.99        3.64      1.19 o 
  -8   9   9       13.62       16.71      1.89 o 
  -7   9   9        0.21       -0.75      0.75 o 
  -6   9   9       26.73       24.66      1.21 o 
  -5   9   9       40.14       44.62      1.22 o 
  -4   9   9       27.07       28.91      1.05 o 
  -3   9   9       47.42       49.72      1.19 o 
  -2   9   9      163.06      158.20      1.91 o 
  -1   9   9       48.13       42.21      1.01 o 
   0   9   9       97.95       96.53      1.42 o 
   1   9   9       48.08       43.95      1.06 o 
   2   9   9      163.13      152.98      1.84 o 
   3   9   9       47.47       48.65      1.13 o 
   4   9   9       27.07       26.29      0.99 o 
   5   9   9       40.03       42.50      1.21 o 
   6   9   9       26.74       23.32      1.32 o 
   7   9   9        0.21       -0.45      0.85 o 
   8   9   9       13.57       14.38      1.16 o 
  -8  10   9        7.74       12.00      1.54 o 
  -7  10   9       11.96       11.83      1.32 o 
  -6  10   9        2.50        2.08      0.82 o 
  -5  10   9       38.67       39.75      1.37 o 
  -4  10   9       53.50       47.82      1.42 o 
  -3  10   9        9.40        9.21      0.78 o 
  -2  10   9       58.10       62.36      1.33 o 
  -1  10   9       21.81       20.81      0.89 o 
   0  10   9      252.69      245.17      2.76 o 
   1  10   9       21.70       22.20      0.84 o 
   2  10   9       58.19       58.86      1.27 o 
   3  10   9        9.41        8.60      0.69 o 
   4  10   9       53.49       48.49      1.25 o 
   5  10   9       38.59       41.14      1.22 o 
   6  10   9        2.51        2.70      0.79 o 
   7  10   9       11.89       13.09      1.16 o 
   8  10   9        7.74       10.56      1.33 o 
  -7  11   9        2.34        2.03      1.07 o 
  -6  11   9        5.45        4.99      1.42 o 
  -5  11   9        5.46        3.95      0.85 o 
  -4  11   9       10.05       10.93      0.94 o 
  -3  11   9        1.55        0.42      0.72 o 
  -2  11   9       11.92       10.97      0.85 o 
  -1  11   9       92.77       94.13      1.80 o 
   0  11   9      131.05      107.79      2.74 o 
   1  11   9       92.78       97.51      1.85 o 
   2  11   9       11.95       12.28      0.77 o 
   3  11   9        1.53        1.38      0.57 o 
   4  11   9       10.03       11.28      0.85 o 
   5  11   9        5.47        6.08      0.76 o 
   6  11   9        5.43        6.34      0.96 o 
   7  11   9        2.34        3.78      0.92 o 
  -6  12   9        0.57        1.11      1.67 o 
  -5  12   9       18.87       22.77      1.45 o 
  -4  12   9        2.58        3.23      0.93 o 
  -3  12   9       36.87       39.66      1.49 o 
  -2  12   9        0.78       -0.33      0.68 o 
  -1  12   9       20.25       19.48      1.08 o 
   0  12   9       11.19       11.65      1.25 o 
   1  12   9       20.27       18.14      0.91 o 
   2  12   9        0.78        0.79      0.60 o 
   3  12   9       36.84       40.84      1.20 o 
   4  12   9        2.57        2.52      0.69 o 
   5  12   9       18.83       21.64      1.12 o 
   6  12   9        0.56        0.74      0.85 o 
  -5  13   9        3.78        4.60      1.55 o 
  -4  13   9        5.04        4.76      0.99 o 
  -3  13   9        6.38        6.50      1.02 o 
  -2  13   9        8.72        7.70      0.89 o 
  -1  13   9        4.17        3.75      0.81 o 
   0  13   9        0.68        0.26      0.69 o 
   1  13   9        4.21        3.13      0.80 o 
   2  13   9        8.75        8.16      0.77 o 
   3  13   9        6.38        6.75      0.97 o 
   4  13   9        5.06        4.98      0.79 o 
   5  13   9        3.78        4.45      1.11 o 
  -3  14   9        1.13        0.89      1.34 o 
  -2  14   9        4.60        5.32      1.15 o 
  -1  14   9       14.57       18.39      1.18 o 
   0  14   9        4.49        2.49      0.83 o 
   1  14   9       14.57       16.70      1.17 o 
   2  14   9        4.60        6.50      1.01 o 
   3  14   9        1.12        0.86      0.93 o 
   0   0  10       65.79       61.46      1.00 o 
   1   0  10      196.65      206.52      1.54 o 
   2   0  10       50.95       66.90      0.74 o 
   3   0  10      620.39      696.37      5.14 o 
   4   0  10        0.03        2.22      0.71 o 
   5   0  10       67.53       68.92      0.94 o 
   6   0  10      492.89      458.52      4.85 o 
   7   0  10       11.38       11.22      0.77 o 
   8   0  10        8.76        6.90      0.94 o 
   9   0  10        0.47        2.17      0.92 o 
  10   0  10        0.73        0.17      1.03 o 
 -10   1  10        3.82        4.37      1.14 o 
  -9   1  10        7.90       10.03      1.14 o 
  -8   1  10        0.99        2.61      0.90 o 
  -7   1  10      208.43      187.62      2.87 o 
  -6   1  10        1.10        3.65      0.50 o 
  -5   1  10      200.93      188.01      1.81 o 
  -4   1  10      106.58      109.04      1.65 o 
  -3   1  10      366.05      405.07      2.63 o 
  -2   1  10      476.68      552.70      3.31 o 
  -1   1  10      287.43      306.84      2.12 o 
   0   1  10       68.98       70.89      0.81 o 
   1   1  10      287.61      307.64      2.22 o 
   2   1  10      475.80      550.74      3.71 o 
   3   1  10      365.77      405.12      2.86 o 
   4   1  10      106.75      109.29      1.64 o 
   5   1  10      201.08      187.75      1.72 o 
   6   1  10        1.12        3.12      0.58 o 
   7   1  10      208.18      186.39      3.48 o 
   8   1  10        0.99        2.03      0.81 o 
   9   1  10        7.96       11.44      1.34 o 
  10   1  10        3.80        4.70      1.28 o 
 -10   2  10        6.08        6.52      1.23 o 
  -9   2  10        1.94        2.81      0.97 o 
  -8   2  10        5.85        6.20      0.83 o 
  -7   2  10       22.87       28.88      1.22 o 
  -6   2  10      215.98      211.17      2.49 o 
  -5   2  10      334.30      314.20      2.56 o 
  -4   2  10      173.91      189.77      1.53 o 
  -3   2  10       53.79       60.26      0.94 o 
  -2   2  10      449.35      444.61      2.97 o 
  -1   2  10      213.94      208.10      1.50 o 
   0   2  10       38.78       58.29      0.75 o 
   1   2  10      213.45      209.64      1.65 o 
   2   2  10      448.95      448.87      3.25 o 
   3   2  10       53.78       60.90      0.90 o 
   4   2  10      174.05      186.40      1.66 o 
   5   2  10      334.67      323.64      2.67 o 
   6   2  10      215.88      215.32      2.18 o 
   7   2  10       22.84       27.85      1.14 o 
   8   2  10        5.83        6.21      0.83 o 
   9   2  10        1.92        3.58      1.12 o 
  10   2  10        6.10        6.26      1.31 o 
 -10   3  10        8.10       11.35      1.35 o 
  -9   3  10        6.31        6.50      1.12 o 
  -8   3  10       36.58       29.80      1.63 o 
  -7   3  10        2.78        2.09      0.62 o 
  -6   3  10      357.31      344.10      3.61 o 
  -5   3  10      244.23      239.69      2.06 o 
  -4   3  10      111.43      106.70      1.09 o 
  -3   3  10      173.79      159.97      1.41 o 
  -2   3  10       29.56       28.28      0.58 o 
  -1   3  10      128.33      133.35      1.15 o 
   0   3  10      392.43      416.28      2.79 o 
   1   3  10      128.36      133.09      1.19 o 
   2   3  10       29.81       29.11      0.64 o 
   3   3  10      174.19      159.11      1.41 o 
   4   3  10      111.65      105.29      1.24 o 
   5   3  10      244.32      238.97      2.28 o 
   6   3  10      357.32      354.36      3.33 o 
   7   3  10        2.77        2.00      0.64 o 
   8   3  10       36.63       34.90      1.86 o 
   9   3  10        6.31        6.24      1.32 o 
  10   3  10        8.09       10.06      1.73 o 
 -10   4  10        4.65        1.90      1.37 o 
  -9   4  10       20.46       17.96      1.39 o 
  -8   4  10       15.86       17.04      1.16 o 
  -7   4  10       20.40       23.12      1.16 o 
  -6   4  10       77.57       83.58      1.80 o 
  -5   4  10      368.30      358.59      3.07 o 
  -4   4  10       44.66       35.31      0.98 o 
  -3   4  10       97.13      112.33      1.14 o 
  -2   4  10      138.83      121.14      1.16 o 
  -1   4  10      297.28      288.69      2.17 o 
   0   4  10      124.86      125.23      1.28 o 
   1   4  10      297.51      287.55      2.27 o 
   2   4  10      138.66      122.88      1.23 o 
   3   4  10       97.19      111.35      1.18 o 
   4   4  10       44.77       33.85      0.98 o 
   5   4  10      368.32      355.86      3.13 o 
   6   4  10       77.77       85.11      1.32 o 
   7   4  10       20.32       22.01      1.09 o 
   8   4  10       15.77       17.42      1.22 o 
   9   4  10       20.44       17.59      1.46 o 
  10   4  10        4.65        5.60      1.52 o 
 -10   5  10       16.56       15.21      1.86 o 
  -9   5  10        1.07        0.14      0.88 o 
  -8   5  10       18.23       20.19      1.26 o 
  -7   5  10       28.29       27.36      1.32 o 
  -6   5  10       78.48       76.16      1.58 o 
  -5   5  10       85.02       88.50      1.21 o 
  -4   5  10      165.88      160.02      1.85 o 
  -3   5  10      232.65      220.57      2.04 o 
  -2   5  10       91.67       81.57      1.01 o 
  -1   5  10      109.31      110.57      1.15 o 
   0   5  10       67.44       64.77      0.86 o 
   1   5  10      109.48      108.59      1.10 o 
   2   5  10       91.63       81.41      1.02 o 
   3   5  10      233.04      220.48      2.02 o 
   4   5  10      165.94      154.27      1.72 o 
   5   5  10       85.06       89.45      1.27 o 
   6   5  10       78.62       76.17      1.71 o 
   7   5  10       28.37       27.22      1.18 o 
   8   5  10       18.14       19.49      1.27 o 
   9   5  10        1.08        1.50      0.90 o 
  10   5  10       16.63       15.95      2.37 o 
  -9   6  10        0.97       -1.08      1.08 o 
  -8   6  10       20.52       21.15      1.34 o 
  -7   6  10       13.55       15.65      1.15 o 
  -6   6  10       29.96       30.75      1.15 o 
  -5   6  10      101.66      104.46      1.56 o 
  -4   6  10      108.94      104.90      1.34 o 
  -3   6  10      185.29      189.16      1.88 o 
  -2   6  10       40.70       37.05      0.70 o 
  -1   6  10        0.75        1.52      0.32 o 
   0   6  10      281.29      331.95      2.76 o 
   1   6  10        0.77        1.60      0.33 o 
   2   6  10       40.68       37.23      0.84 o 
   3   6  10      185.46      186.63      2.07 o 
   4   6  10      108.71      104.83      1.39 o 
   5   6  10      101.45      105.65      1.42 o 
   6   6  10       29.84       30.08      0.98 o 
   7   6  10       13.63       14.13      1.05 o 
   8   6  10       20.56       23.61      1.38 o 
   9   6  10        0.95        1.01      0.94 o 
  -9   7  10        3.37        1.86      1.27 o 
  -8   7  10        0.65        0.15      0.89 o 
  -7   7  10       22.33       25.52      1.37 o 
  -6   7  10       33.98       32.62      1.57 o 
  -5   7  10      139.13      130.88      1.99 o 
  -4   7  10       81.29       80.31      1.36 o 
  -3   7  10      165.77      172.48      1.81 o 
  -2   7  10        8.39        9.20      0.57 o 
  -1   7  10       67.13       81.50      1.21 o 
   0   7  10       10.15       17.33      0.71 o 
   1   7  10       67.03       79.95      1.10 o 
   2   7  10        8.51        8.34      0.52 o 
   3   7  10      165.67      170.03      1.99 o 
   4   7  10       81.14       80.68      1.26 o 
   5   7  10      138.89      134.91      1.79 o 
   6   7  10       34.05       33.45      1.05 o 
   7   7  10       22.31       26.76      1.14 o 
   8   7  10        0.66        1.42      0.80 o 
   9   7  10        3.38        3.45      1.03 o 
  -9   8  10        9.57        9.87      1.68 o 
  -8   8  10        1.71        1.32      1.19 o 
  -7   8  10       18.01       20.35      1.20 o 
  -6   8  10       30.12       29.14      1.58 o 
  -5   8  10       37.52       39.40      1.15 o 
  -4   8  10      202.57      175.40      2.04 o 
  -3   8  10      122.78      121.73      1.70 o 
  -2   8  10       80.93       80.02      1.28 o 
  -1   8  10        0.57        0.10      0.42 o 
   0   8  10        0.55        0.44      0.37 o 
   1   8  10        0.57        0.57      0.42 o 
   2   8  10       80.91       80.91      1.24 o 
   3   8  10      122.67      122.75      1.78 o 
   4   8  10      202.91      173.23      2.70 o 
   5   8  10       37.45       39.65      1.05 o 
   6   8  10       30.15       30.34      1.25 o 
   7   8  10       17.99       18.93      1.05 o 
   8   8  10        1.71        1.81      0.83 o 
   9   8  10        9.59       13.06      1.32 o 
  -8   9  10       11.33       14.03      2.55 o 
  -7   9  10        5.02        5.04      0.93 o 
  -6   9  10       19.12       19.67      1.13 o 
  -5   9  10       83.28       77.53      1.65 o 
  -4   9  10      130.19      129.56      2.08 o 
  -3   9  10        4.36        5.19      0.67 o 
  -2   9  10        0.07       -0.05      0.49 o 
  -1   9  10      106.97      112.24      1.92 o 
   0   9  10       33.66       21.80      0.88 o 
   1   9  10      106.90      112.45      1.62 o 
   2   9  10        0.07       -0.18      0.49 o 
   3   9  10        4.36        4.40      0.58 o 
   4   9  10      130.15      128.74      1.96 o 
   5   9  10       83.31       76.35      1.55 o 
   6   9  10       19.07       20.54      1.08 o 
   7   9  10        5.02        4.97      0.80 o 
   8   9  10       11.33       14.21      1.18 o 
  -7  10  10        0.62        0.23      0.82 o 
  -6  10  10        2.84        1.96      1.46 o 
  -5  10  10       16.41       15.66      1.03 o 
  -4  10  10        5.79        6.16      0.81 o 
  -3  10  10       57.92       52.58      1.30 o 
  -2  10  10       16.54       18.21      0.90 o 
  -1  10  10        3.87        2.77      0.60 o 
   0  10  10       10.12       14.14      0.80 o 
   1  10  10        3.87        4.04      0.58 o 
   2  10  10       16.58       16.99      0.83 o 
   3  10  10       57.90       49.71      1.19 o 
   4  10  10        5.79        5.69      0.70 o 
   5  10  10       16.46       15.47      0.93 o 
   6  10  10        2.82        2.27      0.78 o 
   7  10  10        0.62        1.02      0.77 o 
  -6  11  10        1.63        1.42      1.02 o 
  -5  11  10        9.71       11.79      1.08 o 
  -4  11  10        2.44        2.58      0.82 o 
  -3  11  10        3.67        3.53      0.73 o 
  -2  11  10       20.86       17.43      1.01 o 
  -1  11  10        6.99        5.34      0.75 o 
   0  11  10       11.06       11.65      0.81 o 
   1  11  10        7.00        5.44      0.75 o 
   2  11  10       20.89       19.52      0.90 o 
   3  11  10        3.66        3.08      0.62 o 
   4  11  10        2.43        2.35      0.69 o 
   5  11  10        9.68       14.34      0.96 o 
   6  11  10        1.60        0.89      0.82 o 
  -5  12  10        6.11        6.18      1.00 o 
  -4  12  10       30.32       31.13      1.48 o 
  -3  12  10       16.51       17.54      1.19 o 
  -2  12  10        6.12        7.47      0.91 o 
  -1  12  10       17.12       17.24      1.06 o 
   0  12  10       14.11       12.62      0.98 o 
   1  12  10       17.08       19.17      1.03 o 
   2  12  10        6.16        6.76      0.73 o 
   3  12  10       16.46       18.62      0.96 o 
   4  12  10       30.36       31.79      1.24 o 
   5  12  10        6.14        5.40      0.88 o 
  -4  13  10       14.04       16.79      1.28 o 
  -3  13  10        0.70       -0.67      0.88 o 
  -2  13  10       12.33       12.07      1.05 o 
  -1  13  10        5.11        6.18      0.91 o 
   0  13  10        0.00       -0.74      0.74 o 
   1  13  10        5.09        6.24      0.93 o 
   2  13  10       12.32       11.41      0.96 o 
   3  13  10        0.72       -0.65      0.65 o 
   4  13  10       14.04       15.37      1.06 o 
  -2  14  10       11.89       13.80      1.86 o 
  -1  14  10       10.76       12.57      1.13 o 
   0  14  10        5.15        1.94      0.87 o 
   1  14  10       10.80       13.40      1.23 o 
   2  14  10       11.89       16.09      1.53 o 
   1   0  11      192.93      214.72      1.63 o 
   2   0  11      167.61      192.73      1.65 o 
   3   0  11        8.54        8.34      0.59 o 
   4   0  11      255.59      263.38      2.20 o 
   5   0  11      342.20      324.14      2.78 o 
   6   0  11        1.66        1.56      0.51 o 
   7   0  11       19.68       23.57      1.13 o 
   8   0  11        0.05       -0.19      0.79 o 
   9   0  11        0.32       -0.59      0.83 o 
  10   0  11        6.21        6.62      1.44 o 
 -10   1  11       10.44       12.19      1.39 o 
  -9   1  11        7.47        7.88      1.27 o 
  -8   1  11        3.78        4.18      0.90 o 
  -7   1  11       10.65        8.72      0.82 o 
  -6   1  11       30.72       26.53      0.85 o 
  -5   1  11       44.29       42.01      0.86 o 
  -4   1  11      219.26      222.37      1.84 o 
  -3   1  11       37.15       43.42      0.67 o 
  -2   1  11      132.08      147.92      1.44 o 
  -1   1  11      496.80      539.91      3.52 o 
   0   1  11      811.43      821.22      5.35 o 
   1   1  11      496.52      541.05      3.68 o 
   2   1  11      131.86      151.13      1.33 o 
   3   1  11       37.24       43.18      0.67 o 
   4   1  11      219.12      220.86      1.84 o 
   5   1  11       44.21       43.87      0.87 o 
   6   1  11       30.60       28.84      1.03 o 
   7   1  11       10.59        9.17      0.75 o 
   8   1  11        3.73        4.28      0.88 o 
   9   1  11        7.50        9.96      1.38 o 
  10   1  11       10.38       11.92      1.53 o 
 -10   2  11       29.51       33.99      1.90 o 
  -9   2  11        9.91       11.37      1.23 o 
  -8   2  11       25.72       19.89      1.20 o 
  -7   2  11       25.61       25.25      1.30 o 
  -6   2  11        1.77        1.60      0.54 o 
  -5   2  11      218.28      200.34      2.35 o 
  -4   2  11       80.00       90.75      1.49 o 
  -3   2  11       16.32       15.38      0.48 o 
  -2   2  11      826.76      860.29      5.20 o 
  -1   2  11      102.18      105.45      1.10 o 
   0   2  11      134.26      132.75      1.20 o 
   1   2  11      102.06      106.29      1.10 o 
   2   2  11      827.31      862.43      5.90 o 
   3   2  11       16.20       15.61      0.49 o 
   4   2  11       80.23       91.47      1.24 o 
   5   2  11      218.65      205.37      2.41 o 
   6   2  11        1.77        0.40      0.46 o 
   7   2  11       25.65       25.26      1.29 o 
   8   2  11       25.67       22.77      1.19 o 
   9   2  11        9.90       11.54      1.41 o 
  10   2  11       29.47       33.64      2.38 o 
 -10   3  11        3.16        6.66      2.45 o 
  -9   3  11        5.17        4.19      1.10 o 
  -8   3  11       11.20       15.22      1.16 o 
  -7   3  11        2.46        2.23      0.65 o 
  -6   3  11       22.10       22.71      0.88 o 
  -5   3  11      183.23      181.17      1.82 o 
  -4   3  11       53.13       53.49      0.81 o 
  -3   3  11      828.71      820.36      5.43 o 
  -2   3  11      366.96      357.71      3.09 o 
  -1   3  11      103.19       99.63      1.03 o 
   0   3  11       44.42       37.10      0.74 o 
   1   3  11      103.35       98.50      1.01 o 
   2   3  11      367.15      353.94      2.54 o 
   3   3  11      829.04      823.47      5.46 o 
   4   3  11       53.00       53.90      0.90 o 
   5   3  11      183.03      185.43      1.95 o 
   6   3  11       22.17       23.30      0.74 o 
   7   3  11        2.42        2.84      0.68 o 
   8   3  11       11.21       13.93      1.34 o 
   9   3  11        5.18        5.07      1.14 o 
  10   3  11        3.17        6.55      1.77 o 
 -10   4  11       25.54       27.72      2.21 o 
  -9   4  11        6.47        8.16      1.23 o 
  -8   4  11       41.30       43.62      1.57 o 
  -7   4  11       16.86       16.86      1.07 o 
  -6   4  11       22.89       23.26      0.99 o 
  -5   4  11       82.12       79.70      1.14 o 
  -4   4  11      363.26      364.55      3.02 o 
  -3   4  11      211.06      206.69      1.75 o 
  -2   4  11        2.20        3.49      0.31 o 
  -1   4  11        0.99        1.60      0.27 o 
   0   4  11       10.62       13.06      0.45 o 
   1   4  11        0.98        1.32      0.28 o 
   2   4  11        2.27        4.15      0.50 o 
   3   4  11      211.49      207.67      1.76 o 
   4   4  11      363.61      359.22      3.18 o 
   5   4  11       82.12       76.97      1.19 o 
   6   4  11       22.88       25.02      0.84 o 
   7   4  11       16.86       17.47      1.17 o 
   8   4  11       41.38       44.28      1.93 o 
   9   4  11        6.43        7.47      1.20 o 
  10   4  11       25.44       27.84      2.38 o 
  -9   5  11        1.32        0.43      1.61 o 
  -8   5  11       31.11       30.11      1.48 o 
  -7   5  11       18.10       18.01      1.13 o 
  -6   5  11        7.87        6.53      0.85 o 
  -5   5  11      134.83      139.02      1.96 o 
  -4   5  11      172.59      177.96      1.90 o 
  -3   5  11      201.20      192.85      1.90 o 
  -2   5  11       73.59       73.38      1.06 o 
  -1   5  11       39.11       41.94      0.73 o 
   0   5  11       23.34       27.40      0.70 o 
   1   5  11       39.17       43.25      0.74 o 
   2   5  11       73.51       72.71      0.95 o 
   3   5  11      201.07      193.77      1.87 o 
   4   5  11      172.55      182.31      1.93 o 
   5   5  11      134.74      135.20      1.63 o 
   6   5  11        7.85        9.83      0.66 o 
   7   5  11       18.16       17.45      1.44 o 
   8   5  11       31.17       32.08      1.98 o 
   9   5  11        1.33        2.61      1.33 o 
  -9   6  11        5.26        6.93      1.28 o 
  -8   6  11        3.83        3.18      0.93 o 
  -7   6  11        2.04        3.01      0.85 o 
  -6   6  11       16.72       18.42      0.97 o 
  -5   6  11       44.32       45.14      1.02 o 
  -4   6  11      110.28       99.30      1.33 o 
  -3   6  11      171.41      172.05      1.79 o 
  -2   6  11       16.11       14.53      0.62 o 
  -1   6  11       83.17       85.39      1.12 o 
   0   6  11       90.11       75.03      1.12 o 
   1   6  11       83.34       83.53      1.12 o 
   2   6  11       16.07       14.72      0.61 o 
   3   6  11      171.49      177.23      1.90 o 
   4   6  11      110.19       99.96      1.70 o 
   5   6  11       44.34       45.67      0.99 o 
   6   6  11       16.75       18.59      0.85 o 
   7   6  11        2.02        2.61      1.00 o 
   8   6  11        3.83        3.19      0.91 o 
   9   6  11        5.25        8.32      1.33 o 
  -9   7  11        2.91        1.37      1.31 o 
  -8   7  11        3.24        3.08      1.08 o 
  -7   7  11       20.20       21.05      1.30 o 
  -6   7  11       26.67       26.91      1.17 o 
  -5   7  11        6.72        6.75      0.67 o 
  -4   7  11        1.21        1.87      0.60 o 
  -3   7  11      231.08      225.57      2.34 o 
  -2   7  11      111.55      110.38      1.47 o 
  -1   7  11       11.39        9.17      0.55 o 
   0   7  11       54.87       58.17      1.08 o 
   1   7  11       11.41        7.95      0.51 o 
   2   7  11      111.24      110.77      1.58 o 
   3   7  11      231.03      221.79      2.58 o 
   4   7  11        1.20        1.42      0.47 o 
   5   7  11        6.76        6.97      0.60 o 
   6   7  11       26.70       27.25      1.04 o 
   7   7  11       20.14       22.10      1.22 o 
   8   7  11        3.24        2.51      0.97 o 
   9   7  11        2.90        2.30      1.29 o 
  -8   8  11       19.73       20.25      1.44 o 
  -7   8  11       15.59       14.75      1.21 o 
  -6   8  11       16.11       14.39      1.01 o 
  -5   8  11        1.94        2.03      0.63 o 
  -4   8  11       30.88       29.33      1.01 o 
  -3   8  11       43.59       45.25      1.03 o 
  -2   8  11       37.48       36.65      0.97 o 
  -1   8  11       62.38       64.33      1.37 o 
   0   8  11      265.76      249.27      2.57 o 
   1   8  11       62.17       64.69      1.26 o 
   2   8  11       37.54       35.25      0.88 o 
   3   8  11       43.68       42.08      1.11 o 
   4   8  11       30.88       33.16      1.02 o 
   5   8  11        1.94        1.97      0.61 o 
   6   8  11       16.08       16.09      0.93 o 
   7   8  11       15.55       15.83      1.13 o 
   8   8  11       19.77       23.68      1.35 o 
  -8   9  11        2.36        1.71      1.44 o 
  -7   9  11       20.71       20.57      1.28 o 
  -6   9  11        8.99        7.44      1.08 o 
  -5   9  11       18.39       16.16      0.98 o 
  -4   9  11       83.27       79.51      1.63 o 
  -3   9  11       75.79       73.88      1.43 o 
  -2   9  11        7.87        7.12      0.62 o 
  -1   9  11        7.69        8.49      0.66 o 
   0   9  11       91.06       76.36      1.39 o 
   1   9  11        7.72        9.55      0.64 o 
   2   9  11        7.87        6.72      0.68 o 
   3   9  11       75.71       69.70      1.40 o 
   4   9  11       83.29       79.17      1.54 o 
   5   9  11       18.45       16.54      0.92 o 
   6   9  11        9.03        9.22      0.93 o 
   7   9  11       20.70       22.10      1.35 o 
   8   9  11        2.37        2.68      0.93 o 
  -7  10  11        8.06        8.78      1.71 o 
  -6  10  11        2.03        1.11      0.92 o 
  -5  10  11       35.00       34.37      1.45 o 
  -4  10  11        4.05        2.81      0.77 o 
  -3  10  11       27.72       27.56      1.08 o 
  -2  10  11       33.76       30.76      1.09 o 
  -1  10  11        2.88        1.77      0.57 o 
   0  10  11        1.06        0.00      0.57 o 
   1  10  11        2.87        2.62      0.57 o 
   2  10  11       33.72       31.50      1.01 o 
   3  10  11       27.66       27.12      0.97 o 
   4  10  11        4.03        3.52      0.66 o 
   5  10  11       34.97       37.51      1.33 o 
   6  10  11        2.05        0.68      0.77 o 
   7  10  11        8.06        9.33      1.04 o 
  -6  11  11        7.26        6.64      1.69 o 
  -5  11  11       25.99       23.99      1.35 o 
  -4  11  11       24.39       24.28      1.25 o 
  -3  11  11        7.39        7.36      0.84 o 
  -2  11  11        8.96        8.05      0.86 o 
  -1  11  11        1.24        1.07      0.68 o 
   0  11  11        3.39        1.88      0.63 o 
   1  11  11        1.22        2.43      0.64 o 
   2  11  11        8.96        7.98      0.72 o 
   3  11  11        7.39        9.10      0.87 o 
   4  11  11       24.38       24.67      1.10 o 
   5  11  11       26.02       24.78      1.14 o 
   6  11  11        7.26        6.12      0.99 o 
  -5  12  11        4.05        2.22      1.02 o 
  -4  12  11       19.44       20.97      1.26 o 
  -3  12  11        6.09        7.75      1.00 o 
  -2  12  11        9.82        8.37      0.90 o 
  -1  12  11       26.96       26.59      1.24 o 
   0  12  11        0.00       -0.77      0.93 o 
   1  12  11       26.93       27.55      1.44 o 
   2  12  11        9.79        9.93      0.88 o 
   3  12  11        6.07        7.31      0.79 o 
   4  12  11       19.46       21.82      1.12 o 
   5  12  11        4.07        3.54      0.84 o 
  -3  13  11        5.68        4.70      1.05 o 
  -2  13  11        6.57        6.31      0.94 o 
  -1  13  11       53.13       54.10      1.61 o 
   0  13  11        2.15        3.39      0.84 o 
   1  13  11       53.20       50.73      1.74 o 
   2  13  11        6.62        6.81      0.89 o 
   3  13  11        5.68        4.12      0.90 o 
   0   0  12       65.82       66.59      1.40 o 
   1   0  12      164.03      189.64      1.66 o 
   2   0  12      187.25      190.53      1.67 o 
   3   0  12      194.98      179.31      1.74 o 
   4   0  12      187.41      172.58      1.68 o 
   5   0  12       48.93       43.38      0.94 o 
   6   0  12       50.99       49.91      1.08 o 
   7   0  12       11.67       11.91      1.22 o 
   8   0  12       65.32       62.78      2.02 o 
   9   0  12        0.01        0.80      0.91 o 
  10   0  12       13.19       16.03      1.72 o 
 -10   1  12        0.62        1.49      1.14 o 
  -9   1  12        1.82        0.50      0.90 o 
  -8   1  12       11.24        6.91      0.99 o 
  -7   1  12        4.93        4.92      0.75 o 
  -6   1  12       25.79       24.62      0.94 o 
  -5   1  12       23.02       24.28      0.73 o 
  -4   1  12      225.61      221.71      1.89 o 
  -3   1  12      515.15      512.13      3.62 o 
  -2   1  12      222.98      231.59      1.87 o 
  -1   1  12      115.02      127.12      1.22 o 
   0   1  12      349.18      345.66      2.52 o 
   1   1  12      115.15      124.57      1.23 o 
   2   1  12      223.01      232.72      1.87 o 
   3   1  12      514.83      513.48      3.59 o 
   4   1  12      225.27      225.70      1.99 o 
   5   1  12       23.03       24.56      0.75 o 
   6   1  12       25.75       24.30      0.92 o 
   7   1  12        4.90        4.39      0.68 o 
   8   1  12       11.25       11.27      2.23 o 
   9   1  12        1.82        1.42      0.88 o 
  10   1  12        0.63        3.19      1.34 o 
 -10   2  12       28.73       31.46      1.87 o 
  -9   2  12        9.41       11.27      1.25 o 
  -8   2  12        0.73       -0.12      0.74 o 
  -7   2  12        5.48        6.25      0.73 o 
  -6   2  12       53.64       51.71      1.18 o 
  -5   2  12        2.01        2.18      0.43 o 
  -4   2  12      442.63      423.60      3.11 o 
  -3   2  12      628.80      619.80      4.09 o 
  -2   2  12       51.77       59.55      0.79 o 
  -1   2  12      231.06      233.47      1.87 o 
   0   2  12        0.79        0.97      0.36 o 
   1   2  12      231.46      231.34      1.79 o 
   2   2  12       51.53       59.66      0.78 o 
   3   2  12      628.69      617.76      4.25 o 
   4   2  12      443.13      418.50      3.42 o 
   5   2  12        2.01        1.71      0.43 o 
   6   2  12       53.49       54.50      1.18 o 
   7   2  12        5.50        5.42      0.85 o 
   8   2  12        0.71        1.22      0.79 o 
   9   2  12        9.40       11.86      1.77 o 
  10   2  12       28.70       24.51      2.30 o 
 -10   3  12       62.75       68.37      2.51 o 
  -9   3  12        1.59        0.88      1.10 o 
  -8   3  12        0.03       -0.36      0.75 o 
  -7   3  12       13.82       12.16      0.84 o 
  -6   3  12        1.09        1.68      0.54 o 
  -5   3  12       76.72       65.42      1.06 o 
  -4   3  12     1342.42     1309.46      8.08 o 
  -3   3  12      182.46      189.69      1.68 o 
  -2   3  12      105.79       97.69      1.08 o 
  -1   3  12        1.11        2.06      0.31 o 
   0   3  12       10.00        6.33      0.46 o 
   1   3  12        1.11        2.15      0.35 o 
   2   3  12      105.69       98.87      1.02 o 
   3   3  12      182.13      192.23      1.68 o 
   4   3  12     1343.64     1302.06      9.27 o 
   5   3  12       76.68       64.23      1.09 o 
   6   3  12        1.08        1.53      0.48 o 
   7   3  12       13.80       13.95      1.05 o 
   8   3  12        0.03       -0.72      0.89 o 
   9   3  12        1.58        0.77      1.30 o 
  10   3  12       62.69       63.34      3.22 o 
  -9   4  12        2.96        0.46      1.29 o 
  -8   4  12        7.00       10.28      1.04 o 
  -7   4  12        6.99        5.86      1.20 o 
  -6   4  12       36.04       34.86      1.15 o 
  -5   4  12      126.46      125.12      2.16 o 
  -4   4  12      133.16      123.31      1.48 o 
  -3   4  12       51.43       50.56      0.81 o 
  -2   4  12       43.74       40.35      0.73 o 
  -1   4  12       59.53       64.93      0.84 o 
   0   4  12        4.08        4.16      0.33 o 
   1   4  12       59.43       63.22      0.92 o 
   2   4  12       43.87       40.20      0.95 o 
   3   4  12       51.24       47.89      0.79 o 
   4   4  12      133.12      128.50      1.86 o 
   5   4  12      126.62      126.24      1.67 o 
   6   4  12       36.10       35.50      0.88 o 
   7   4  12        6.96        5.87      1.08 o 
   8   4  12        7.03        9.75      1.25 o 
   9   4  12        2.94        3.64      1.12 o 
  -9   5  12        9.85       10.43      1.33 o 
  -8   5  12        0.19        0.94      0.87 o 
  -7   5  12       33.48       37.96      1.70 o 
  -6   5  12       46.66       45.33      1.42 o 
  -5   5  12       11.41       12.83      0.61 o 
  -4   5  12       38.28       41.81      0.92 o 
  -3   5  12       89.26       81.80      1.16 o 
  -2   5  12       29.30       26.81      0.85 o 
  -1   5  12        1.57        1.89      0.36 o 
   0   5  12      445.80      444.32      3.36 o 
   1   5  12        1.56        1.83      0.42 o 
   2   5  12       29.28       28.15      0.70 o 
   3   5  12       89.44       78.73      1.13 o 
   4   5  12       38.36       38.74      0.92 o 
   5   5  12       11.41       12.38      0.64 o 
   6   5  12       46.62       45.35      1.08 o 
   7   5  12       33.56       33.37      1.32 o 
   8   5  12        0.19        0.87      1.23 o 
   9   5  12        9.83       12.99      1.42 o 
  -9   6  12        0.06       -1.01      1.01 o 
  -8   6  12       30.36       28.96      1.53 o 
  -7   6  12       29.92       30.52      1.46 o 
  -6   6  12       20.49       19.68      1.34 o 
  -5   6  12      121.79      117.21      1.49 o 
  -4   6  12      121.05      125.21      1.54 o 
  -3   6  12      293.97      261.82      2.56 o 
  -2   6  12       45.61       46.08      0.95 o 
  -1   6  12       29.50       29.38      0.74 o 
   0   6  12      155.92      168.65      1.63 o 
   1   6  12       29.54       29.26      0.68 o 
   2   6  12       45.67       42.20      0.96 o 
   3   6  12      294.12      264.37      2.71 o 
   4   6  12      120.72      124.10      1.60 o 
   5   6  12      121.52      115.18      1.59 o 
   6   6  12       20.46       19.41      0.96 o 
   7   6  12       29.87       33.09      1.34 o 
   8   6  12       30.42       30.39      1.63 o 
   9   6  12        0.06        1.33      1.12 o 
  -8   7  12        0.48       -0.93      0.93 o 
  -7   7  12       58.93       71.36      2.43 o 
  -6   7  12       21.74       21.86      1.12 o 
  -5   7  12        0.50        0.30      0.67 o 
  -4   7  12       39.94       36.17      0.95 o 
  -3   7  12       80.74       79.50      1.29 o 
  -2   7  12       17.68       19.67      0.74 o 
  -1   7  12      137.75      146.23      1.75 o 
   0   7  12      178.77      179.27      1.85 o 
   1   7  12      137.85      144.22      1.71 o 
   2   7  12       17.70       19.58      0.77 o 
   3   7  12       80.64       78.72      1.62 o 
   4   7  12       39.96       36.61      1.08 o 
   5   7  12        0.50        0.50      0.51 o 
   6   7  12       21.74       22.58      0.98 o 
   7   7  12       58.97       70.35      1.83 o 
   8   7  12        0.47        1.29      0.97 o 
  -8   8  12       23.46       30.36      1.67 o 
  -7   8  12        5.77        4.86      1.02 o 
  -6   8  12       37.58       37.43      1.54 o 
  -5   8  12       18.06       16.14      0.93 o 
  -4   8  12       12.32       11.02      0.76 o 
  -3   8  12       66.09       62.32      1.23 o 
  -2   8  12       23.38       22.91      0.83 o 
  -1   8  12      228.93      227.21      2.40 o 
   0   8  12       74.54       87.04      1.37 o 
   1   8  12      228.68      225.28      2.88 o 
   2   8  12       23.41       23.88      0.79 o 
   3   8  12       65.91       58.30      1.29 o 
   4   8  12       12.30       12.27      0.76 o 
   5   8  12       18.04       15.81      0.85 o 
   6   8  12       37.52       39.02      1.74 o 
   7   8  12        5.80        4.73      0.89 o 
   8   8  12       23.50       28.57      1.53 o 
  -7   9  12        2.94        1.90      1.21 o 
  -6   9  12        7.50        5.10      1.12 o 
  -5   9  12        5.27        4.69      0.79 o 
  -4   9  12       14.40       14.24      0.84 o 
  -3   9  12        2.68        2.77      0.63 o 
  -2   9  12       31.96       30.08      0.96 o 
  -1   9  12       29.69       25.33      0.89 o 
   0   9  12      201.57      190.81      3.23 o 
   1   9  12       29.60       24.78      0.85 o 
   2   9  12       31.93       29.35      0.94 o 
   3   9  12        2.67        2.49      0.59 o 
   4   9  12       14.44       12.64      0.84 o 
   5   9  12        5.27        4.48      0.71 o 
   6   9  12        7.53        5.60      0.83 o 
   7   9  12        2.92        1.29      0.95 o 
  -7  10  12        4.91        5.07      1.43 o 
  -6  10  12        2.18        0.16      1.13 o 
  -5  10  12       10.73       11.83      1.03 o 
  -4  10  12        0.88        0.42      0.71 o 
  -3  10  12       31.85       32.75      1.15 o 
  -2  10  12       28.88       26.08      1.06 o 
  -1  10  12       61.34       57.86      1.34 o 
   0  10  12        5.20        6.04      0.69 o 
   1  10  12       61.37       58.20      1.50 o 
   2  10  12       28.84       24.84      0.97 o 
   3  10  12       31.80       30.50      1.10 o 
   4  10  12        0.88       -0.44      0.69 o 
   5  10  12       10.75       10.71      0.88 o 
   6  10  12        2.18        1.72      0.92 o 
   7  10  12        4.93        5.21      1.29 o 
  -6  11  12        0.62       -0.99      0.99 o 
  -5  11  12       20.53       21.64      1.32 o 
  -4  11  12        4.42        5.13      0.93 o 
  -3  11  12        7.02        5.22      0.80 o 
  -2  11  12        7.35       10.08      0.93 o 
  -1  11  12      135.39      126.07      3.02 o 
   0  11  12       52.49       48.70      1.55 o 
   1  11  12      135.38      120.13      2.05 o 
   2  11  12        7.31        9.49      0.81 o 
   3  11  12        7.02        4.97      0.72 o 
   4  11  12        4.43        4.70      0.78 o 
   5  11  12       20.55       22.63      1.15 o 
   6  11  12        0.62        0.00      0.92 o 
  -4  12  12       13.11       13.52      1.14 o 
  -3  12  12        6.95        5.45      0.98 o 
  -2  12  12       54.42       61.71      1.65 o 
  -1  12  12       21.27       22.38      1.21 o 
   0  12  12        1.64        0.35      0.77 o 
   1  12  12       21.24       19.57      1.09 o 
   2  12  12       54.39       62.41      1.59 o 
   3  12  12        6.95        5.35      0.76 o 
   4  12  12       13.09       13.38      1.00 o 
  -3  13  12        3.12        5.14      1.34 o 
  -2  13  12       23.69       26.90      1.56 o 
  -1  13  12        3.02        0.24      0.90 o 
   0  13  12        5.78        7.24      0.98 o 
   1  13  12        2.99        2.92      0.94 o 
   2  13  12       23.69       25.32      1.24 o 
   3  13  12        3.11        5.42      1.46 o 
   1   0  13       28.19       34.04      0.93 o 
   2   0  13        0.68        1.38      0.34 o 
   3   0  13      102.69      107.61      1.31 o 
   4   0  13      623.44      649.63      5.02 o 
   5   0  13      161.82      150.82      1.60 o 
   6   0  13       49.89       41.13      1.08 o 
   7   0  13        9.16        9.13      0.88 o 
   8   0  13        0.66        1.34      0.90 o 
   9   0  13        0.72       -0.86      0.86 o 
  10   0  13       59.73       70.26      4.85 o 
 -10   1  13       23.03       22.43      1.71 o 
  -9   1  13       25.72       31.37      1.79 o 
  -8   1  13        4.40        4.50      0.97 o 
  -7   1  13        4.63        6.11      0.71 o 
  -6   1  13        9.08       10.54      0.80 o 
  -5   1  13       75.29       70.37      1.14 o 
  -4   1  13      656.67      667.14      4.84 o 
  -3   1  13       43.30       45.05      0.81 o 
  -2   1  13       58.53       59.41      0.83 o 
  -1   1  13        6.52        6.34      0.37 o 
   0   1  13       36.99       51.21      0.74 o 
   1   1  13        6.47        6.52      0.35 o 
   2   1  13       58.48       58.74      0.81 o 
   3   1  13       43.21       44.51      0.81 o 
   4   1  13      656.54      661.40      5.06 o 
   5   1  13       75.17       71.29      1.17 o 
   6   1  13        9.10        9.74      0.81 o 
   7   1  13        4.61        5.49      0.76 o 
   8   1  13        4.40        5.05      0.94 o 
   9   1  13       25.73       28.13      1.68 o 
  10   1  13       23.06       20.89      1.92 o 
  -9   2  13        1.66        2.70      1.06 o 
  -8   2  13       19.19       21.32      1.24 o 
  -7   2  13       37.50       41.16      1.28 o 
  -6   2  13       94.54       87.88      2.05 o 
  -5   2  13        3.45        3.15      0.49 o 
  -4   2  13      458.21      431.44      3.21 o 
  -3   2  13        2.62        4.13      0.37 o 
  -2   2  13       27.24       32.10      0.85 o 
  -1   2  13       87.55       95.39      1.06 o 
   0   2  13        0.19        1.07      0.28 o 
   1   2  13       87.46       95.36      0.97 o 
   2   2  13       27.28       32.73      0.63 o 
   3   2  13        2.64        3.44      0.40 o 
   4   2  13      457.61      427.96      3.72 o 
   5   2  13        3.46        3.27      0.49 o 
   6   2  13       94.47       91.35      1.70 o 
   7   2  13       37.56       38.04      1.52 o 
   8   2  13       19.22       20.58      1.32 o 
   9   2  13        1.64        2.29      1.42 o 
  -9   3  13        6.07        7.89      1.30 o 
  -8   3  13        5.02        3.66      1.01 o 
  -7   3  13        8.57       10.48      0.83 o 
  -6   3  13       17.85       12.23      0.77 o 
  -5   3  13       12.36       10.32      0.59 o 
  -4   3  13      364.39      378.11      2.88 o 
  -3   3  13      188.84      185.32      1.62 o 
  -2   3  13       44.83       44.63      0.79 o 
  -1   3  13       65.45       66.43      0.92 o 
   0   3  13        7.01        5.30      0.38 o 
   1   3  13       65.42       65.72      0.92 o 
   2   3  13       44.75       44.34      0.71 o 
   3   3  13      188.88      185.78      1.67 o 
   4   3  13      364.25      373.72      3.01 o 
   5   3  13       12.37       10.88      0.66 o 
   6   3  13       17.84       15.25      0.73 o 
   7   3  13        8.56        9.41      0.97 o 
   8   3  13        5.03        3.92      1.04 o 
   9   3  13        6.07        8.37      1.69 o 
  -9   4  13        6.55        4.69      1.16 o 
  -8   4  13        1.04        1.83      0.85 o 
  -7   4  13        4.56        5.23      0.88 o 
  -6   4  13        4.64        3.47      0.63 o 
  -5   4  13       16.26       14.54      0.64 o 
  -4   4  13      306.96      285.62      2.67 o 
  -3   4  13      211.07      206.79      1.83 o 
  -2   4  13        8.89        8.02      0.45 o 
  -1   4  13       11.20       10.48      0.47 o 
   0   4  13       77.53       81.15      1.05 o 
   1   4  13       11.14       11.30      0.50 o 
   2   4  13        8.92        8.47      0.45 o 
   3   4  13      211.29      204.59      1.81 o 
   4   4  13      307.21      288.92      2.73 o 
   5   4  13       16.27       15.94      0.74 o 
   6   4  13        4.62        3.25      0.54 o 
   7   4  13        4.57        5.63      1.04 o 
   8   4  13        1.04        0.94      1.10 o 
   9   4  13        6.60        6.02      1.25 o 
  -9   5  13        3.65        4.81      1.52 o 
  -8   5  13        2.91        3.11      0.97 o 
  -7   5  13        4.51        3.87      0.89 o 
  -6   5  13       18.51       18.29      0.99 o 
  -5   5  13       28.29       27.51      0.87 o 
  -4   5  13      193.43      181.35      1.92 o 
  -3   5  13       36.69       35.96      0.91 o 
  -2   5  13      105.10      102.98      1.30 o 
  -1   5  13       26.81       27.05      0.74 o 
   0   5  13       99.55       90.13      1.13 o 
   1   5  13       26.69       25.74      0.70 o 
   2   5  13      105.27      104.90      1.31 o 
   3   5  13       36.74       34.43      0.86 o 
   4   5  13      193.32      185.67      2.03 o 
   5   5  13       28.19       28.51      0.86 o 
   6   5  13       18.42       18.51      0.81 o 
   7   5  13        4.48        4.07      0.90 o 
   8   5  13        2.89        4.45      1.17 o 
   9   5  13        3.63        5.57      1.26 o 
  -9   6  13       33.29       44.87      3.92 o 
  -8   6  13        1.54        0.76      0.97 o 
  -7   6  13       17.88       18.72      1.26 o 
  -6   6  13       47.00       48.38      1.59 o 
  -5   6  13        7.49        7.06      0.60 o 
  -4   6  13       88.62       91.87      1.60 o 
  -3   6  13       38.11       39.13      1.22 o 
  -2   6  13        4.45        4.12      0.50 o 
  -1   6  13        4.82        4.16      0.45 o 
   0   6  13       13.46       14.28      0.56 o 
   1   6  13        4.79        4.49      0.44 o 
   2   6  13        4.45        2.26      0.50 o 
   3   6  13       38.13       38.00      0.98 o 
   4   6  13       88.75       89.55      2.20 o 
   5   6  13        7.48        6.76      0.57 o 
   6   6  13       47.06       50.88      1.27 o 
   7   6  13       17.90       19.99      1.19 o 
   8   6  13        1.56        2.57      1.17 o 
   9   6  13       33.27       46.58      2.85 o 
  -8   7  13        3.38        4.25      1.10 o 
  -7   7  13       35.01       39.04      1.62 o 
  -6   7  13       15.35       13.46      1.28 o 
  -5   7  13       56.03       55.43      1.34 o 
  -4   7  13       69.76       69.22      1.30 o 
  -3   7  13       78.17       75.70      1.39 o 
  -2   7  13       24.25       20.90      0.77 o 
  -1   7  13        8.69        8.69      0.60 o 
   0   7  13        4.23        4.46      0.52 o 
   1   7  13        8.74        8.24      0.57 o 
   2   7  13       24.21       22.88      1.06 o 
   3   7  13       78.04       75.20      1.31 o 
   4   7  13       69.67       70.67      1.31 o 
   5   7  13       56.00       57.40      2.01 o 
   6   7  13       15.34       14.21      1.05 o 
   7   7  13       35.06       39.28      1.52 o 
   8   7  13        3.40        4.35      1.90 o 
  -8   8  13        0.65        0.41      2.27 o 
  -7   8  13        4.45        6.45      1.29 o 
  -6   8  13       48.47       48.58      1.99 o 
  -5   8  13        4.09        4.83      0.76 o 
  -4   8  13       13.34       13.74      0.80 o 
  -3   8  13        0.65        0.96      0.54 o 
  -2   8  13        1.81        1.65      0.53 o 
  -1   8  13        1.98        1.48      0.50 o 
   0   8  13       97.96      114.35      1.88 o 
   1   8  13        1.94        1.15      0.48 o 
   2   8  13        1.79        1.94      0.52 o 
   3   8  13        0.64        0.58      0.56 o 
   4   8  13       13.31       12.11      0.77 o 
   5   8  13        4.12        4.59      0.66 o 
   6   8  13       48.32       48.93      1.56 o 
   7   8  13        4.44        5.51      1.03 o 
   8   8  13        0.65       -0.73      1.20 o 
  -7   9  13        2.98        3.24      1.27 o 
  -6   9  13        3.25        1.67      0.98 o 
  -5   9  13       18.90       14.05      1.05 o 
  -4   9  13       30.99       30.40      1.09 o 
  -3   9  13       43.28       41.85      1.44 o 
  -2   9  13       11.27       12.85      0.76 o 
  -1   9  13        2.11        1.45      0.57 o 
   0   9  13        0.70        0.51      0.56 o 
   1   9  13        2.12        1.37      0.57 o 
   2   9  13       11.26       13.64      0.76 o 
   3   9  13       43.30       38.64      1.23 o 
   4   9  13       31.03       28.87      1.07 o 
   5   9  13       18.91       13.94      0.92 o 
   6   9  13        3.27        3.04      0.81 o 
   7   9  13        2.99        5.39      1.11 o 
  -6  10  13        3.72        4.52      1.10 o 
  -5  10  13        5.95        4.08      0.89 o 
  -4  10  13        0.59        0.07      0.72 o 
  -3  10  13       10.00        9.32      0.82 o 
  -2  10  13       49.35       52.16      1.33 o 
  -1  10  13       28.33       27.30      1.05 o 
   0  10  13        3.11        3.55      0.68 o 
   1  10  13       28.27       25.85      1.03 o 
   2  10  13       49.37       51.53      1.24 o 
   3  10  13        9.95        9.47      0.79 o 
   4  10  13        0.59        0.81      0.65 o 
   5  10  13        5.94        5.80      0.79 o 
   6  10  13        3.70        5.41      0.93 o 
  -5  11  13       10.21        8.82      1.07 o 
  -4  11  13       28.17       29.35      1.33 o 
  -3  11  13       16.31       15.64      1.02 o 
  -2  11  13       61.13       61.30      1.99 o 
  -1  11  13       14.46       14.49      1.01 o 
   0  11  13        2.88        4.20      0.74 o 
   1  11  13       14.50       14.10      0.95 o 
   2  11  13       61.12       63.26      1.52 o 
   3  11  13       16.33       14.55      0.96 o 
   4  11  13       28.10       28.67      1.51 o 
   5  11  13       10.19        9.33      0.90 o 
  -4  12  13       13.11       16.64      1.21 o 
  -3  12  13        1.21        0.29      0.90 o 
  -2  12  13       14.45       14.77      1.09 o 
  -1  12  13        0.18       -0.53      0.76 o 
   0  12  13        3.25        3.30      0.79 o 
   1  12  13        0.18        0.65      0.72 o 
   2  12  13       14.40       17.76      1.10 o 
   3  12  13        1.21        1.56      0.87 o 
   4  12  13       13.07       16.67      1.08 o 
  -1  13  13        5.59        4.52      1.66 o 
   0  13  13        4.27        4.74      1.15 o 
   1  13  13        5.59        4.44      1.08 o 
   0   0  14        6.53        8.14      0.56 o 
   1   0  14      438.10      447.34      3.56 o 
   2   0  14        1.31        1.71      0.38 o 
   3   0  14      300.33      284.82      2.55 o 
   4   0  14      123.71      127.22      1.53 o 
   5   0  14       76.13       74.94      1.29 o 
   6   0  14       33.13       33.13      1.04 o 
   7   0  14       11.13        8.45      1.05 o 
   8   0  14       24.00       21.60      1.43 o 
   9   0  14       20.05       21.34      1.52 o 
  -9   1  14        2.56        2.48      1.32 o 
  -8   1  14        2.96        4.52      0.89 o 
  -7   1  14        5.18        5.95      0.75 o 
  -6   1  14       59.09       52.36      1.18 o 
  -5   1  14      192.89      191.85      2.78 o 
  -4   1  14      204.43      212.50      2.10 o 
  -3   1  14      164.77      180.52      1.75 o 
  -2   1  14       28.14       30.87      0.72 o 
  -1   1  14        6.82        6.33      0.40 o 
   0   1  14      174.37      183.83      1.72 o 
   1   1  14        6.80        4.82      0.36 o 
   2   1  14       28.09       29.72      0.69 o 
   3   1  14      164.85      177.62      2.51 o 
   4   1  14      204.28      211.42      2.11 o 
   5   1  14      192.94      192.79      2.04 o 
   6   1  14       59.01       48.42      1.21 o 
   7   1  14        5.15        4.60      0.76 o 
   8   1  14        2.95        4.79      1.59 o 
   9   1  14        2.55        2.75      1.25 o 
  -9   2  14        4.18        3.92      1.29 o 
  -8   2  14        8.68        8.49      1.00 o 
  -7   2  14        0.36       -0.29      0.64 o 
  -6   2  14       51.25       48.29      1.37 o 
  -5   2  14       61.32       57.38      1.06 o 
  -4   2  14       43.62       42.30      0.84 o 
  -3   2  14       22.59       22.43      0.66 o 
  -2   2  14       49.21       49.75      0.86 o 
  -1   2  14        2.23        4.34      0.65 o 
   0   2  14      147.85      159.50      1.50 o 
   1   2  14        2.21        3.76      0.36 o 
   2   2  14       49.30       49.58      0.75 o 
   3   2  14       22.56       23.05      0.67 o 
   4   2  14       43.69       43.65      1.02 o 
   5   2  14       61.23       57.18      1.03 o 
   6   2  14       51.22       51.66      1.34 o 
   7   2  14        0.37       -0.38      0.76 o 
   8   2  14        8.70        7.34      1.15 o 
   9   2  14        4.17        1.72      1.46 o 
  -9   3  14        3.32        3.02      1.11 o 
  -8   3  14        4.64        6.28      0.99 o 
  -7   3  14       12.94       13.81      0.97 o 
  -6   3  14        6.81        6.95      0.67 o 
  -5   3  14       52.60       48.43      1.08 o 
  -4   3  14      266.05      263.27      2.87 o 
  -3   3  14       30.53       25.91      0.66 o 
  -2   3  14       68.09       67.69      0.98 o 
  -1   3  14       30.97       34.78      0.74 o 
   0   3  14        3.16        4.15      0.39 o 
   1   3  14       31.00       36.31      0.74 o 
   2   3  14       68.34       65.61      0.90 o 
   3   3  14       30.59       25.70      0.64 o 
   4   3  14      266.26      266.73      3.37 o 
   5   3  14       52.57       46.25      1.04 o 
   6   3  14        6.81        6.81      0.62 o 
   7   3  14       12.97       14.25      1.10 o 
   8   3  14        4.64        3.59      1.12 o 
   9   3  14        3.29        2.51      1.54 o 
  -9   4  14        0.45       -0.99      0.99 o 
  -8   4  14        3.75        3.16      0.95 o 
  -7   4  14        1.72       -0.18      0.87 o 
  -6   4  14       11.96       10.12      0.77 o 
  -5   4  14       76.21       76.72      1.21 o 
  -4   4  14      287.11      281.11      2.83 o 
  -3   4  14      284.71      267.14      2.33 o 
  -2   4  14       17.14       18.42      0.62 o 
  -1   4  14       25.31       28.19      0.75 o 
   0   4  14        9.97        7.82      0.42 o 
   1   4  14       25.31       29.21      0.73 o 
   2   4  14       17.11       17.66      0.61 o 
   3   4  14      284.62      263.61      2.31 o 
   4   4  14      286.97      284.31      2.60 o 
   5   4  14       76.28       75.62      1.36 o 
   6   4  14       11.95       11.46      0.70 o 
   7   4  14        1.72        0.30      0.97 o 
   8   4  14        3.74        4.65      1.13 o 
   9   4  14        0.45       -0.14      1.26 o 
  -8   5  14        1.71        1.94      0.92 o 
  -7   5  14        5.79        5.47      0.97 o 
  -6   5  14       10.00        8.51      0.81 o 
  -5   5  14       34.10       33.60      1.00 o 
  -4   5  14       64.66       71.28      1.22 o 
  -3   5  14       46.62       46.61      1.01 o 
  -2   5  14      100.29       96.39      1.31 o 
  -1   5  14       87.21       90.54      1.24 o 
   0   5  14       22.97       21.90      0.68 o 
   1   5  14       87.28       90.47      1.21 o 
   2   5  14      100.36       98.12      1.29 o 
   3   5  14       46.56       47.55      0.96 o 
   4   5  14       64.68       71.21      1.69 o 
   5   5  14       34.20       33.51      0.98 o 
   6   5  14        9.94       10.05      1.01 o 
   7   5  14        5.76        6.03      1.17 o 
   8   5  14        1.70        0.58      1.08 o 
  -8   6  14        2.31        1.32      1.00 o 
  -7   6  14        3.69        3.56      0.93 o 
  -6   6  14       11.02       10.22      1.21 o 
  -5   6  14       31.16       30.91      1.00 o 
  -4   6  14       54.16       56.51      1.12 o 
  -3   6  14      133.25      139.86      1.77 o 
  -2   6  14       71.62       69.45      1.21 o 
  -1   6  14        7.43        6.61      0.50 o 
   0   6  14       84.32       93.59      1.29 o 
   1   6  14        7.41        8.29      0.54 o 
   2   6  14       71.73       70.40      1.36 o 
   3   6  14      133.39      137.41      2.19 o 
   4   6  14       54.10       54.09      1.17 o 
   5   6  14       31.08       31.38      0.98 o 
   6   6  14       10.98        9.52      0.84 o 
   7   6  14        3.68        2.65      0.92 o 
   8   6  14        2.29        3.89      1.17 o 
  -8   7  14        8.52       11.46      1.66 o 
  -7   7  14       27.71       26.92      1.71 o 
  -6   7  14        9.77       10.70      1.19 o 
  -5   7  14       10.66       10.58      0.82 o 
  -4   7  14       10.01        8.84      0.65 o 
  -3   7  14       29.34       30.24      0.92 o 
  -2   7  14       44.34       39.80      1.00 o 
  -1   7  14        0.55        0.05      0.46 o 
   0   7  14        1.07        1.80      0.48 o 
   1   7  14        0.56        0.53      0.47 o 
   2   7  14       44.30       40.77      1.00 o 
   3   7  14       29.34       31.23      0.95 o 
   4   7  14       10.05        7.75      0.64 o 
   5   7  14       10.69        9.85      0.75 o 
   6   7  14        9.79        8.71      0.93 o 
   7   7  14       27.76       31.31      1.84 o 
   8   7  14        8.53       11.30      1.50 o 
  -7   8  14        4.47        4.67      1.19 o 
  -6   8  14       24.02       24.54      1.57 o 
  -5   8  14       37.86       40.35      1.40 o 
  -4   8  14        7.93        8.14      0.73 o 
  -3   8  14        5.29        5.75      0.61 o 
  -2   8  14        9.01        9.95      0.68 o 
  -1   8  14       10.67       10.52      0.66 o 
   0   8  14        0.00        0.34      0.53 o 
   1   8  14       10.70       11.26      0.73 o 
   2   8  14        9.00        9.50      0.70 o 
   3   8  14        5.30        5.59      0.64 o 
   4   8  14        7.97        7.45      0.70 o 
   5   8  14       37.92       37.97      1.22 o 
   6   8  14       24.04       25.14      1.47 o 
   7   8  14        4.48        4.64      1.03 o 
  -6   9  14       20.41       18.22      1.58 o 
  -5   9  14        1.19        0.68      0.81 o 
  -4   9  14       12.85       14.84      0.89 o 
  -3   9  14        1.87        2.02      0.67 o 
  -2   9  14       36.81       32.03      1.03 o 
  -1   9  14        1.14        2.01      0.64 o 
   0   9  14       22.69       22.80      0.96 o 
   1   9  14        1.15        1.21      0.57 o 
   2   9  14       36.75       32.53      1.27 o 
   3   9  14        1.87        2.45      0.62 o 
   4   9  14       12.87       14.36      0.88 o 
   5   9  14        1.21        0.02      0.64 o 
   6   9  14       20.39       17.73      1.18 o 
  -6  10  14        3.42        2.70      1.07 o 
  -5  10  14        0.58       -0.59      0.92 o 
  -4  10  14       17.66       19.30      1.15 o 
  -3  10  14       32.48       35.44      1.24 o 
  -2  10  14        1.54        1.43      0.71 o 
  -1  10  14        0.80        0.81      0.63 o 
   0  10  14       27.42       28.51      1.11 o 
   1  10  14        0.80       -0.03      0.66 o 
   2  10  14        1.54        2.11      0.76 o 
   3  10  14       32.54       33.20      1.18 o 
   4  10  14       17.63       21.21      1.06 o 
   5  10  14        0.58        0.62      0.72 o 
   6  10  14        3.40        2.83      1.13 o 
  -4  11  14       12.08        9.79      1.04 o 
  -3  11  14        0.26       -0.75      0.75 o 
  -2  11  14        2.04        2.05      0.81 o 
  -1  11  14        0.38       -0.24      0.66 o 
   0  11  14        3.51        2.83      0.72 o 
   1  11  14        0.37       -0.38      0.68 o 
   2  11  14        2.01        2.04      0.75 o 
   3  11  14        0.26        0.29      0.91 o 
   4  11  14       12.05       10.22      0.93 o 
  -3  12  14        5.18        2.61      0.98 o 
  -2  12  14        0.34        0.25      0.82 o 
  -1  12  14        4.48        3.57      0.86 o 
   0  12  14        8.87        8.37      0.89 o 
   1  12  14        4.47        4.57      0.86 o 
   2  12  14        0.34        0.46      0.81 o 
   3  12  14        5.17        4.30      0.90 o 
   1   0  15        0.73        1.24      0.38 o 
   2   0  15      108.31       89.01      1.22 o 
   3   0  15        0.21       -0.04      0.39 o 
   4   0  15       42.00       35.54      0.88 o 
   5   0  15       50.37       48.44      0.97 o 
   6   0  15        1.36        0.39      0.52 o 
   7   0  15        0.97        2.50      0.90 o 
   8   0  15        7.99        7.25      1.21 o 
   9   0  15        2.10        4.98      1.30 o 
  -9   1  15        7.79        8.27      1.28 o 
  -8   1  15       22.23       23.02      1.79 o 
  -7   1  15        0.81        1.97      0.74 o 
  -6   1  15        3.27        3.81      0.58 o 
  -5   1  15        6.53        7.15      0.58 o 
  -4   1  15      182.42      181.50      1.93 o 
  -3   1  15       36.19       35.08      0.85 o 
  -2   1  15        2.33        2.26      0.40 o 
  -1   1  15        5.30        5.95      0.43 o 
   0   1  15        6.21        4.40      0.41 o 
   1   1  15        5.25        5.98      0.44 o 
   2   1  15        2.33        1.80      0.47 o 
   3   1  15       36.25       35.58      0.89 o 
   4   1  15      182.48      183.04      2.31 o 
   5   1  15        6.57        6.21      0.53 o 
   6   1  15        3.27        3.21      0.61 o 
   7   1  15        0.83        2.66      0.81 o 
   8   1  15       22.26       21.56      1.63 o 
   9   1  15        7.78        6.32      1.38 o 
  -9   2  15       10.91       12.81      1.47 o 
  -8   2  15       16.92       18.33      1.29 o 
  -7   2  15        0.20        0.10      0.64 o 
  -6   2  15        0.79        1.37      0.59 o 
  -5   2  15        1.67        1.43      0.52 o 
  -4   2  15       78.58       73.19      1.06 o 
  -3   2  15      174.29      166.25      1.69 o 
  -2   2  15       63.40       62.21      0.98 o 
  -1   2  15       10.77       13.32      0.51 o 
   0   2  15      138.40      128.92      1.34 o 
   1   2  15       10.85       12.65      0.49 o 
   2   2  15       63.46       60.71      0.93 o 
   3   2  15      174.50      165.83      1.70 o 
   4   2  15       78.51       71.24      1.16 o 
   5   2  15        1.65        2.87      0.52 o 
   6   2  15        0.79        2.37      0.68 o 
   7   2  15        0.20       -0.40      0.65 o 
   8   2  15       16.89       17.47      1.65 o 
   9   2  15       10.89       10.88      2.29 o 
  -9   3  15        9.14        9.22      1.36 o 
  -8   3  15        0.17       -0.83      0.83 o 
  -7   3  15        1.09        0.37      0.66 o 
  -6   3  15        9.44        9.68      0.80 o 
  -5   3  15       35.13       35.86      0.92 o 
  -4   3  15      104.66      103.35      1.49 o 
  -3   3  15      107.15      103.86      1.30 o 
  -2   3  15       62.90       63.59      1.00 o 
  -1   3  15       83.86       80.25      1.10 o 
   0   3  15      115.85      107.51      1.84 o 
   1   3  15       83.90       78.72      1.10 o 
   2   3  15       62.92       62.26      0.90 o 
   3   3  15      107.26      103.02      1.39 o 
   4   3  15      104.80      100.68      1.45 o 
   5   3  15       35.13       33.56      0.91 o 
   6   3  15        9.53       11.73      0.72 o 
   7   3  15        1.08        0.72      0.79 o 
   8   3  15        0.17        1.16      1.08 o 
   9   3  15        9.14        9.92      1.92 o 
  -8   4  15        3.53        2.39      0.99 o 
  -7   4  15        1.94        0.11      0.90 o 
  -6   4  15        6.34        5.75      0.71 o 
  -5   4  15       14.99       14.19      0.72 o 
  -4   4  15      125.47      130.04      1.70 o 
  -3   4  15       22.11       22.26      0.67 o 
  -2   4  15      172.63      162.48      1.70 o 
  -1   4  15       41.86       37.12      0.85 o 
   0   4  15        0.19        0.73      0.36 o 
   1   4  15       41.92       36.88      0.85 o 
   2   4  15      172.72      163.12      1.68 o 
   3   4  15       22.10       21.62      0.72 o 
   4   4  15      125.52      128.05      1.80 o 
   5   4  15       14.95       15.69      0.78 o 
   6   4  15        6.34        5.86      0.63 o 
   7   4  15        1.93        1.51      0.91 o 
   8   4  15        3.52        1.74      1.13 o 
  -8   5  15        6.62        5.61      1.07 o 
  -7   5  15        3.03        1.65      0.87 o 
  -6   5  15       10.17        7.94      0.93 o 
  -5   5  15       28.47       25.18      0.89 o 
  -4   5  15       15.30       18.43      0.78 o 
  -3   5  15       78.45       79.13      1.31 o 
  -2   5  15      172.79      171.54      1.86 o 
  -1   5  15      131.90      139.62      1.63 o 
   0   5  15        4.02        6.02      0.52 o 
   1   5  15      131.85      138.42      1.75 o 
   2   5  15      173.06      166.98      1.73 o 
   3   5  15       78.36       80.94      1.21 o 
   4   5  15       15.26       16.63      0.93 o 
   5   5  15       28.52       24.58      1.08 o 
   6   5  15       10.18        9.39      0.86 o 
   7   5  15        3.01        2.37      1.08 o 
   8   5  15        6.61        6.55      1.39 o 
  -8   6  15        5.20        5.41      1.37 o 
  -7   6  15       10.40       10.67      1.32 o 
  -6   6  15       11.42       10.75      1.21 o 
  -5   6  15        4.02        2.92      0.66 o 
  -4   6  15       18.00       18.21      0.79 o 
  -3   6  15        1.01        1.03      0.50 o 
  -2   6  15      149.16      142.92      1.82 o 
  -1   6  15      117.24      119.79      1.53 o 
   0   6  15        8.02        9.28      0.60 o 
   1   6  15      117.31      125.01      1.73 o 
   2   6  15      149.08      141.19      1.75 o 
   3   6  15        1.02        1.42      0.52 o 
   4   6  15       18.01       18.44      0.86 o 
   5   6  15        3.99        3.94      0.66 o 
   6   6  15       11.43       10.14      1.11 o 
   7   6  15       10.43       11.02      1.34 o 
   8   6  15        5.21        6.61      2.09 o 
  -7   7  15        3.60        4.12      2.26 o 
  -6   7  15       23.64       18.51      1.44 o 
  -5   7  15        4.30        3.59      0.77 o 
  -4   7  15       16.96       15.49      0.79 o 
  -3   7  15        6.41        7.58      0.62 o 
  -2   7  15       31.57       32.96      0.95 o 
  -1   7  15       34.85       34.94      0.96 o 
   0   7  15       58.27       56.74      1.07 o 
   1   7  15       34.85       34.71      1.08 o 
   2   7  15       31.56       34.41      0.99 o 
   3   7  15        6.46        6.90      0.64 o 
   4   7  15       16.97       13.15      0.83 o 
   5   7  15        4.30        2.46      0.66 o 
   6   7  15       23.67       18.93      1.55 o 
   7   7  15        3.60        5.00      1.21 o 
  -7   8  15        3.04        1.29      1.27 o 
  -6   8  15       23.53       24.31      1.62 o 
  -5   8  15        1.07        1.43      0.73 o 
  -4   8  15        0.30        0.42      0.59 o 
  -3   8  15       13.27       13.26      0.76 o 
  -2   8  15       10.73        9.74      0.70 o 
  -1   8  15       86.86       86.73      1.46 o 
   0   8  15        6.91        7.15      0.67 o 
   1   8  15       86.70       89.62      1.98 o 
   2   8  15       10.77       12.50      0.81 o 
   3   8  15       13.27       13.76      0.78 o 
   4   8  15        0.30       -0.42      0.52 o 
   5   8  15        1.07        1.45      0.65 o 
   6   8  15       23.50       23.48      1.47 o 
   7   8  15        3.02        2.07      1.39 o 
  -6   9  15        1.74        1.56      1.67 o 
  -5   9  15        3.06        1.81      0.98 o 
  -4   9  15       10.44        9.74      0.83 o 
  -3   9  15       26.10       27.38      1.08 o 
  -2   9  15        3.26        3.67      0.63 o 
  -1   9  15        3.97        3.48      0.66 o 
   0   9  15        0.02       -0.26      0.57 o 
   1   9  15        3.99        4.52      0.65 o 
   2   9  15        3.27        4.50      0.75 o 
   3   9  15       26.12       27.50      1.05 o 
   4   9  15       10.43       11.31      0.96 o 
   5   9  15        3.07        3.10      0.75 o 
   6   9  15        1.75        1.80      0.96 o 
  -5  10  15        1.61        1.14      1.04 o 
  -4  10  15        7.15        7.38      0.96 o 
  -3  10  15       16.43       17.89      1.00 o 
  -2  10  15        4.66        5.41      0.78 o 
  -1  10  15        7.38        6.39      0.78 o 
   0  10  15       14.73       13.46      0.87 o 
   1  10  15        7.38        6.66      0.78 o 
   2  10  15        4.65        4.72      0.83 o 
   3  10  15       16.43       16.85      0.98 o 
   4  10  15        7.14        7.29      0.82 o 
   5  10  15        1.61        1.84      0.75 o 
  -4  11  15        5.79        5.40      1.10 o 
  -3  11  15       20.97       21.51      1.20 o 
  -2  11  15        0.56        0.52      0.80 o 
  -1  11  15       11.13       12.98      0.94 o 
   0  11  15       26.80       26.70      1.18 o 
   1  11  15       11.15       13.84      1.00 o 
   2  11  15        0.56       -0.64      0.73 o 
   3  11  15       20.99       18.49      1.17 o 
   4  11  15        5.78        5.75      0.87 o 
  -1  12  15        6.96       10.44      1.17 o 
   0  12  15        0.01       -0.28      1.01 o 
   1  12  15        6.94       11.37      1.55 o 
   0   0  16      146.12      133.52      3.29 o 
   1   0  16       52.53       63.58      1.05 o 
   2   0  16        0.30       -0.12      0.39 o 
   3   0  16       18.91       15.84      0.67 o 
   4   0  16        0.47        0.48      0.46 o 
   5   0  16        1.03        1.43      0.51 o 
   6   0  16        2.10        3.31      0.62 o 
   7   0  16        0.66        0.51      0.77 o 
   8   0  16        1.66        2.59      1.29 o 
  -8   1  16        2.05        2.04      0.89 o 
  -7   1  16       14.13       13.27      1.09 o 
  -6   1  16        4.65        4.65      0.66 o 
  -5   1  16       27.49       28.97      0.92 o 
  -4   1  16       53.77       51.62      1.04 o 
  -3   1  16        0.87        1.07      0.43 o 
  -2   1  16        5.73        7.00      0.52 o 
  -1   1  16       52.15       49.36      0.86 o 
   0   1  16      674.42      692.97      5.82 o 
   1   1  16       52.24       48.03      0.89 o 
   2   1  16        5.71        6.62      0.51 o 
   3   1  16        0.86        1.02      0.43 o 
   4   1  16       53.71       53.63      1.03 o 
   5   1  16       27.44       28.92      0.86 o 
   6   1  16        4.65        4.90      0.67 o 
   7   1  16       14.11       13.03      1.18 o 
   8   1  16        2.05        3.77      1.21 o 
  -8   2  16        4.12        5.14      1.00 o 
  -7   2  16       55.21       52.95      1.54 o 
  -6   2  16        9.83       12.48      0.80 o 
  -5   2  16       52.46       50.07      1.17 o 
  -4   2  16       26.95       26.18      0.78 o 
  -3   2  16       23.89       23.92      0.73 o 
  -2   2  16        1.90        1.16      0.40 o 
  -1   2  16       22.95       23.03      0.70 o 
   0   2  16       75.21       75.53      1.04 o 
   1   2  16       23.00       23.66      0.67 o 
   2   2  16        1.93        1.45      0.39 o 
   3   2  16       23.86       22.58      0.72 o 
   4   2  16       26.96       27.46      0.78 o 
   5   2  16       52.52       50.17      1.31 o 
   6   2  16        9.85       11.75      0.90 o 
   7   2  16       55.22       53.56      1.66 o 
   8   2  16        4.13        3.26      1.90 o 
  -8   3  16       20.89       25.21      1.45 o 
  -7   3  16       16.97       17.20      1.09 o 
  -6   3  16       53.47       49.09      1.33 o 
  -5   3  16       70.20       62.59      1.20 o 
  -4   3  16       40.13       36.25      0.96 o 
  -3   3  16       14.32       13.80      0.62 o 
  -2   3  16       30.96       34.55      0.78 o 
  -1   3  16       53.83       45.84      0.88 o 
   0   3  16       32.55       35.70      0.77 o 
   1   3  16       53.75       47.39      0.82 o 
   2   3  16       30.95       33.66      0.76 o 
   3   3  16       14.33       14.40      0.64 o 
   4   3  16       40.19       37.31      1.04 o 
   5   3  16       70.12       62.85      1.15 o 
   6   3  16       53.51       50.52      1.30 o 
   7   3  16       16.95       15.60      1.30 o 
   8   3  16       20.87       22.62      1.80 o 
  -8   4  16       11.85       14.44      1.31 o 
  -7   4  16       13.59       14.60      1.06 o 
  -6   4  16        5.27        5.88      0.81 o 
  -5   4  16       37.19       33.15      1.11 o 
  -4   4  16       17.14       16.01      0.74 o 
  -3   4  16       13.26       17.47      0.67 o 
  -2   4  16       31.56       32.26      0.80 o 
  -1   4  16       27.58       24.50      0.72 o 
   0   4  16       31.20       25.96      0.74 o 
   1   4  16       27.55       23.59      0.72 o 
   2   4  16       31.55       30.99      0.76 o 
   3   4  16       13.27       16.62      0.68 o 
   4   4  16       17.09       16.67      0.81 o 
   5   4  16       37.21       32.17      1.12 o 
   6   4  16        5.24        7.42      0.75 o 
   7   4  16       13.54       14.13      1.25 o 
   8   4  16       11.86       15.84      1.59 o 
  -8   5  16        1.88        4.40      1.96 o 
  -7   5  16       29.57       30.86      1.71 o 
  -6   5  16        8.49        7.36      0.95 o 
  -5   5  16       12.27        9.75      0.74 o 
  -4   5  16       28.15       24.80      0.88 o 
  -3   5  16       23.08       24.35      0.91 o 
  -2   5  16        7.06        5.89      0.55 o 
  -1   5  16       34.75       36.74      1.05 o 
   0   5  16        1.43        3.52      0.52 o 
   1   5  16       34.85       36.99      0.88 o 
   2   5  16        7.07        6.45      0.53 o 
   3   5  16       23.05       25.40      0.85 o 
   4   5  16       28.10       24.96      1.39 o 
   5   5  16       12.31       10.01      0.81 o 
   6   5  16        8.47        8.32      0.83 o 
   7   5  16       29.60       31.84      2.31 o 
   8   5  16        1.87        3.79      1.73 o 
  -7   6  16       15.34       16.73      1.51 o 
  -6   6  16       24.97       27.00      1.55 o 
  -5   6  16        2.37        1.17      0.60 o 
  -4   6  16        9.46        9.58      0.73 o 
  -3   6  16       16.85       17.10      0.79 o 
  -2   6  16       19.10       20.59      0.89 o 
  -1   6  16       19.11       17.56      0.72 o 
   0   6  16       64.18       56.72      1.12 o 
   1   6  16       19.12       17.76      1.07 o 
   2   6  16       19.10       19.86      0.78 o 
   3   6  16       16.83       17.39      0.82 o 
   4   6  16        9.46       10.11      0.71 o 
   5   6  16        2.36        1.21      0.71 o 
   6   6  16       25.04       25.65      1.44 o 
   7   6  16       15.38       19.08      2.07 o 
  -7   7  16        5.49        4.27      1.34 o 
  -6   7  16        2.83        2.11      1.11 o 
  -5   7  16        9.52        8.91      1.00 o 
  -4   7  16       15.25       14.62      0.79 o 
  -3   7  16        8.36       10.27      0.72 o 
  -2   7  16        9.45        7.77      0.64 o 
  -1   7  16       30.95       27.12      0.92 o 
   0   7  16        8.37        6.82      0.60 o 
   1   7  16       30.90       29.16      1.04 o 
   2   7  16        9.41       10.35      0.71 o 
   3   7  16        8.35        9.41      0.70 o 
   4   7  16       15.25       15.15      0.80 o 
   5   7  16        9.51        9.82      1.01 o 
   6   7  16        2.83        3.03      1.18 o 
   7   7  16        5.48        3.76      2.09 o 
  -6   8  16        7.30        8.45      1.30 o 
  -5   8  16        0.89        0.61      0.97 o 
  -4   8  16        3.27        1.82      0.68 o 
  -3   8  16        0.73        0.56      0.57 o 
  -2   8  16       88.03       91.38      1.52 o 
  -1   8  16       20.64       19.79      0.85 o 
   0   8  16       13.10       15.04      0.84 o 
   1   8  16       20.62       19.64      0.98 o 
   2   8  16       87.93       90.34      1.96 o 
   3   8  16        0.73        1.13      0.55 o 
   4   8  16        3.29        2.59      0.62 o 
   5   8  16        0.89        1.96      0.78 o 
   6   8  16        7.28       10.76      1.42 o 
  -5   9  16       15.59       16.71      1.31 o 
  -4   9  16        2.02        0.82      0.71 o 
  -3   9  16       31.17       31.34      1.15 o 
  -2   9  16       37.22       35.41      1.09 o 
  -1   9  16       11.79        8.42      0.76 o 
   0   9  16        3.80        2.86      0.67 o 
   1   9  16       11.78        8.96      0.84 o 
   2   9  16       37.14       34.84      1.30 o 
   3   9  16       31.15       30.87      1.09 o 
   4   9  16        2.01        1.48      0.69 o 
   5   9  16       15.57       16.54      1.03 o 
  -4  10  16        2.27        1.49      0.82 o 
  -3  10  16        5.15        6.05      0.83 o 
  -2  10  16        4.66        4.11      0.76 o 
  -1  10  16        9.35        9.87      0.85 o 
   0  10  16        0.89        0.31      0.67 o 
   1  10  16        9.37        8.56      0.94 o 
   2  10  16        4.64        4.05      0.83 o 
   3  10  16        5.17        5.86      0.91 o 
   4  10  16        2.27        1.72      0.83 o 
  -2  11  16        1.03        0.60      0.82 o 
  -1  11  16       10.20       10.15      0.92 o 
   0  11  16        0.29        0.95      0.74 o 
   1  11  16       10.17       10.79      0.96 o 
   2  11  16        1.02        0.76      0.96 o 
   1   0  17        1.15        1.01      0.45 o 
   2   0  17        2.10        4.23      0.53 o 
   3   0  17       57.32       54.58      1.19 o 
   4   0  17       19.68       18.35      0.73 o 
   5   0  17        0.57        1.01      0.54 o 
   6   0  17       18.12       23.45      1.02 o 
   7   0  17       46.94       52.69      1.90 o 
   8   0  17       49.25       53.92      2.35 o 
  -8   1  17        8.78        9.99      1.25 o 
  -7   1  17       16.24       19.78      1.26 o 
  -6   1  17       24.52       24.66      1.05 o 
  -5   1  17       10.72        9.08      0.67 o 
  -4   1  17       19.01       19.52      0.75 o 
  -3   1  17        3.71        3.96      0.51 o 
  -2   1  17        7.72        8.33      0.57 o 
  -1   1  17       78.31       75.10      1.26 o 
   0   1  17       52.45       60.57      1.05 o 
   1   1  17       78.38       75.75      1.19 o 
   2   1  17        7.71        7.90      0.59 o 
   3   1  17        3.67        4.52      0.57 o 
   4   1  17       19.02       19.58      0.75 o 
   5   1  17       10.72       10.22      0.64 o 
   6   1  17       24.47       23.92      1.05 o 
   7   1  17       16.26       18.65      1.38 o 
   8   1  17        8.77        9.10      1.71 o 
  -8   2  17       52.06       61.41      2.01 o 
  -7   2  17        8.60        9.94      0.91 o 
  -6   2  17       62.32       62.09      1.58 o 
  -5   2  17       26.74       26.13      0.99 o 
  -4   2  17        5.08        5.46      0.55 o 
  -3   2  17       38.89       39.59      0.87 o 
  -2   2  17       19.07       15.42      0.64 o 
  -1   2  17       35.89       31.92      0.80 o 
   0   2  17       55.36       54.03      0.96 o 
   1   2  17       35.97       31.82      0.77 o 
   2   2  17       19.13       15.33      0.61 o 
   3   2  17       38.91       38.90      0.88 o 
   4   2  17        5.07        5.31      0.57 o 
   5   2  17       26.71       27.12      1.12 o 
   6   2  17       62.40       61.86      1.43 o 
   7   2  17        8.60        9.28      0.99 o 
   8   2  17       52.03       57.88      2.47 o 
  -8   3  17       17.15       21.13      1.41 o 
  -7   3  17        8.50        8.27      1.35 o 
  -6   3  17       14.02       14.06      1.01 o 
  -5   3  17      104.37       98.52      1.74 o 
  -4   3  17       62.77       62.26      1.21 o 
  -3   3  17        8.84        7.98      0.58 o 
  -2   3  17       13.80       13.87      0.62 o 
  -1   3  17       19.64       18.48      0.69 o 
   0   3  17       49.82       42.97      0.92 o 
   1   3  17       19.54       18.50      0.66 o 
   2   3  17       13.76       13.52      0.59 o 
   3   3  17        8.88        8.80      0.59 o 
   4   3  17       62.82       61.26      1.35 o 
   5   3  17      104.42       97.83      1.52 o 
   6   3  17       14.00       11.86      0.99 o 
   7   3  17        8.52        7.37      1.10 o 
   8   3  17       17.17       21.14      4.47 o 
  -7   4  17       23.55       19.97      1.30 o 
  -6   4  17       21.04       19.28      1.09 o 
  -5   4  17       16.10       15.09      0.93 o 
  -4   4  17        3.69        3.06      0.55 o 
  -3   4  17       10.76       10.52      0.74 o 
  -2   4  17       22.74       22.80      0.75 o 
  -1   4  17       45.84       48.00      0.95 o 
   0   4  17       77.33       68.30      1.21 o 
   1   4  17       45.90       48.02      0.93 o 
   2   4  17       22.73       21.93      0.74 o 
   3   4  17       10.73       10.43      0.66 o 
   4   4  17        3.69        2.66      0.59 o 
   5   4  17       16.07       15.70      0.91 o 
   6   4  17       21.05       20.92      1.01 o 
   7   4  17       23.53       21.43      1.63 o 
  -7   5  17       47.43       55.82      2.17 o 
  -6   5  17        5.92        6.08      1.02 o 
  -5   5  17       31.57       31.31      1.16 o 
  -4   5  17       18.82       19.41      0.84 o 
  -3   5  17       45.23       46.56      1.05 o 
  -2   5  17       53.85       52.96      1.21 o 
  -1   5  17       33.52       29.40      0.92 o 
   0   5  17       12.50       14.89      0.72 o 
   1   5  17       33.52       31.50      0.92 o 
   2   5  17       53.81       53.42      1.05 o 
   3   5  17       45.13       46.13      1.11 o 
   4   5  17       18.80       22.06      1.08 o 
   5   5  17       31.61       30.45      1.15 o 
   6   5  17        5.96        6.09      0.77 o 
   7   5  17       47.44       54.68      2.85 o 
  -7   6  17        7.66        8.64      1.46 o 
  -6   6  17        1.01        1.37      0.99 o 
  -5   6  17        6.16        8.35      0.83 o 
  -4   6  17        2.45        1.91      0.63 o 
  -3   6  17       51.73       53.41      1.28 o 
  -2   6  17       19.97       19.99      0.85 o 
  -1   6  17       13.24       13.81      0.73 o 
   0   6  17       33.80       37.15      0.99 o 
   1   6  17       13.21       14.03      0.76 o 
   2   6  17       19.92       20.24      0.76 o 
   3   6  17       51.69       52.63      1.22 o 
   4   6  17        2.45        2.27      0.72 o 
   5   6  17        6.16        7.28      0.80 o 
   6   6  17        1.01        1.63      0.98 o 
   7   6  17        7.66       11.19      2.83 o 
  -6   7  17       20.72       22.32      1.82 o 
  -5   7  17        1.28        1.33      0.85 o 
  -4   7  17       10.72       11.49      0.81 o 
  -3   7  17       27.49       32.34      1.06 o 
  -2   7  17        0.59        0.53      0.55 o 
  -1   7  17       25.49       24.64      0.98 o 
   0   7  17       11.97       10.77      0.74 o 
   1   7  17       25.47       25.93      1.07 o 
   2   7  17        0.59        0.52      0.61 o 
   3   7  17       27.46       30.35      1.04 o 
   4   7  17       10.72       12.13      0.86 o 
   5   7  17        1.28        0.88      0.79 o 
   6   7  17       20.71       24.94      1.82 o 
  -5   8  17        1.54       -0.53      0.99 o 
  -4   8  17        1.93        2.05      0.70 o 
  -3   8  17        4.81        5.00      0.71 o 
  -2   8  17       10.69        9.44      0.74 o 
  -1   8  17        5.89        5.81      0.67 o 
   0   8  17       51.11       51.79      1.36 o 
   1   8  17        5.91        7.40      0.77 o 
   2   8  17       10.65        9.46      0.89 o 
   3   8  17        4.81        6.12      0.71 o 
   4   8  17        1.94        1.67      0.63 o 
   5   8  17        1.53        0.58      0.85 o 
  -4   9  17        8.12        7.70      0.84 o 
  -3   9  17       19.97       20.45      0.98 o 
  -2   9  17        9.56        8.73      0.80 o 
  -1   9  17        1.93        2.04      0.68 o 
   0   9  17       17.49       17.95      1.03 o 
   1   9  17        1.92        0.53      0.77 o 
   2   9  17        9.55        9.76      0.94 o 
   3   9  17       19.95       19.79      1.06 o 
   4   9  17        8.13        8.51      0.88 o 
  -3  10  17       11.87       13.70      0.99 o 
  -2  10  17       11.43       11.04      0.90 o 
  -1  10  17        2.13        1.41      0.70 o 
   0  10  17        7.42        9.34      0.87 o 
   1  10  17        2.12        1.49      0.77 o 
   2  10  17       11.44       12.34      1.03 o 
   3  10  17       11.88       13.23      1.04 o 
   0  11  17        4.15        5.76      1.25 o 
   0   0  18       12.76       12.43      0.91 o 
   1   0  18       13.34       14.13      0.72 o 
   2   0  18        0.06       -0.44      0.44 o 
   3   0  18       10.07       12.02      0.68 o 
   4   0  18       24.66       23.42      0.88 o 
   5   0  18       21.40       22.30      0.96 o 
   6   0  18        1.20        3.30      0.71 o 
   7   0  18        0.00        0.44      0.85 o 
  -7   1  18       18.33       21.19      1.31 o 
  -6   1  18       16.94       21.92      1.04 o 
  -5   1  18        4.84        3.70      0.69 o 
  -4   1  18       51.76       48.61      1.04 o 
  -3   1  18        0.12        0.13      0.47 o 
  -2   1  18       20.17       19.73      0.79 o 
  -1   1  18       61.01       57.18      1.09 o 
   0   1  18       82.32       67.48      1.10 o 
   1   1  18       61.09       59.50      1.10 o 
   2   1  18       20.11       21.41      0.83 o 
   3   1  18        0.13        0.37      0.46 o 
   4   1  18       51.76       47.56      1.12 o 
   5   1  18        4.81        4.58      0.63 o 
   6   1  18       16.93       21.95      1.07 o 
   7   1  18       18.28       21.40      1.42 o 
  -7   2  18       28.38       30.81      1.33 o 
  -6   2  18        3.39        3.78      0.80 o 
  -5   2  18       15.79       14.05      0.91 o 
  -4   2  18        9.56        9.36      0.65 o 
  -3   2  18       29.83       28.20      0.86 o 
  -2   2  18        1.19        0.80      0.44 o 
  -1   2  18       34.20       30.31      0.87 o 
   0   2  18       20.10       18.08      0.72 o 
   1   2  18       34.24       30.61      0.79 o 
   2   2  18        1.20        0.20      0.44 o 
   3   2  18       29.85       30.36      0.86 o 
   4   2  18        9.58       10.69      0.72 o 
   5   2  18       15.74       14.39      0.88 o 
   6   2  18        3.39        4.83      0.80 o 
   7   2  18       28.43       33.06      1.49 o 
  -7   3  18       33.66       40.11      1.63 o 
  -6   3  18        4.99        4.35      0.83 o 
  -5   3  18       27.15       23.87      1.07 o 
  -4   3  18       58.34       52.39      1.17 o 
  -3   3  18       28.47       28.24      0.84 o 
  -2   3  18       31.38       30.65      0.83 o 
  -1   3  18       85.02       77.98      1.19 o 
   0   3  18      153.53      156.86      1.84 o 
   1   3  18       85.05       75.55      1.14 o 
   2   3  18       31.46       30.89      0.81 o 
   3   3  18       28.48       27.41      0.88 o 
   4   3  18       58.27       50.61      1.23 o 
   5   3  18       27.19       25.63      1.10 o 
   6   3  18        5.01        4.10      0.85 o 
   7   3  18       33.67       41.44      2.18 o 
  -7   4  18        2.79        4.30      1.08 o 
  -6   4  18        1.62        1.97      0.79 o 
  -5   4  18       11.98        9.91      0.86 o 
  -4   4  18        0.86        1.27      0.56 o 
  -3   4  18       84.76       82.86      1.33 o 
  -2   4  18       29.23       28.82      0.84 o 
  -1   4  18      111.45      101.45      1.38 o 
   0   4  18       50.59       49.03      0.99 o 
   1   4  18      111.62      104.18      1.40 o 
   2   4  18       29.30       30.49      0.86 o 
   3   4  18       84.86       86.60      1.43 o 
   4   4  18        0.86        1.43      0.63 o 
   5   4  18       12.00       10.40      0.84 o 
   6   4  18        1.62        2.93      0.71 o 
   7   4  18        2.80        2.02      1.12 o 
  -6   5  18        5.25        5.64      0.97 o 
  -5   5  18        6.07        7.66      0.88 o 
  -4   5  18       10.64       12.03      0.77 o 
  -3   5  18       85.93       79.19      1.63 o 
  -2   5  18       13.88       13.53      0.82 o 
  -1   5  18       17.15       14.57      0.71 o 
   0   5  18       11.10       12.95      0.68 o 
   1   5  18       17.11       14.88      0.71 o 
   2   5  18       13.85       15.01      0.73 o 
   3   5  18       86.04       78.90      1.49 o 
   4   5  18       10.61       13.66      0.90 o 
   5   5  18        6.08        6.85      0.88 o 
   6   5  18        5.26        4.00      0.88 o 
  -6   6  18       13.82       13.21      1.38 o 
  -5   6  18       18.76       17.97      1.03 o 
  -4   6  18        2.48        1.93      0.61 o 
  -3   6  18       54.09       59.86      1.37 o 
  -2   6  18       34.10       35.11      1.11 o 
  -1   6  18       51.80       49.77      1.24 o 
   0   6  18       12.94       13.62      0.75 o 
   1   6  18       51.72       50.02      1.22 o 
   2   6  18       34.04       35.11      1.04 o 
   3   6  18       54.02       60.98      1.47 o 
   4   6  18        2.48        1.68      0.66 o 
   5   6  18       18.80       17.88      1.11 o 
   6   6  18       13.85       13.27      2.00 o 
  -5   7  18        4.79        6.40      0.92 o 
  -4   7  18        0.33        0.49      0.62 o 
  -3   7  18       34.10       35.11      1.12 o 
  -2   7  18        2.69        2.29      0.61 o 
  -1   7  18        0.59        0.06      0.59 o 
   0   7  18        2.40        3.13      0.69 o 
   1   7  18        0.58        0.16      0.62 o 
   2   7  18        2.69        3.04      0.69 o 
   3   7  18       34.06       33.81      1.23 o 
   4   7  18        0.33        0.39      0.72 o 
   5   7  18        4.77        6.46      0.97 o 
  -5   8  18        7.08       10.24      2.61 o 
  -4   8  18        2.45        2.49      0.77 o 
  -3   8  18       14.13       13.05      0.86 o 
  -2   8  18        1.73        2.27      0.65 o 
  -1   8  18       30.03       32.77      1.24 o 
   0   8  18        8.71       11.73      0.89 o 
   1   8  18       30.01       34.08      1.20 o 
   2   8  18        1.73        2.37      0.76 o 
   3   8  18       14.15       13.55      0.86 o 
   4   8  18        2.46        2.40      0.76 o 
   5   8  18        7.07        8.71      2.18 o 
  -3   9  18        5.38        6.19      0.77 o 
  -2   9  18        3.05        3.01      0.75 o 
  -1   9  18        2.01        2.09      0.89 o 
   0   9  18        0.00       -0.67      0.67 o 
   1   9  18        2.02        2.51      0.77 o 
   2   9  18        3.06        2.97      0.80 o 
   3   9  18        5.38        6.26      0.86 o 
  -1  10  18        1.46        0.41      0.72 o 
   0  10  18        1.83        1.29      0.84 o 
   1  10  18        1.46        1.25      0.95 o 
   1   0  19        0.35       -0.14      0.49 o 
   2   0  19       27.80       25.05      0.85 o 
   3   0  19        6.86        7.08      0.64 o 
   4   0  19      136.07      135.04      2.04 o 
   5   0  19        2.11        1.71      0.65 o 
   6   0  19        9.57        9.71      1.03 o 
   7   0  19        2.96        3.19      0.93 o 
  -7   1  19       23.64       28.01      1.99 o 
  -6   1  19        5.17        5.31      0.84 o 
  -5   1  19        5.87        3.95      0.70 o 
  -4   1  19       14.79       16.51      0.80 o 
  -3   1  19        6.49        6.13      0.64 o 
  -2   1  19        8.43        8.07      0.64 o 
  -1   1  19       71.48       68.97      1.24 o 
   0   1  19        7.23        5.58      0.57 o 
   1   1  19       71.43       66.34      1.19 o 
   2   1  19        8.44        6.92      0.64 o 
   3   1  19        6.50        6.83      0.61 o 
   4   1  19       14.82       16.33      0.82 o 
   5   1  19        5.88        4.47      0.75 o 
   6   1  19        5.15        4.05      0.88 o 
   7   1  19       23.64       25.34      1.64 o 
  -7   2  19        1.36        1.99      0.89 o 
  -6   2  19        3.81        4.75      0.87 o 
  -5   2  19        9.99        9.11      0.84 o 
  -4   2  19       10.17        9.34      0.76 o 
  -3   2  19       31.08       27.90      0.95 o 
  -2   2  19        5.96        5.52      0.60 o 
  -1   2  19        6.38        6.81      0.61 o 
   0   2  19      146.37      144.45      1.90 o 
   1   2  19        6.39        6.06      0.53 o 
   2   2  19        5.95        6.31      0.58 o 
   3   2  19       31.05       29.66      0.94 o 
   4   2  19       10.13       10.23      0.72 o 
   5   2  19       10.00       10.57      0.86 o 
   6   2  19        3.83        6.05      0.97 o 
   7   2  19        1.36        2.34      1.14 o 
  -6   3  19        4.62        5.15      0.87 o 
  -5   3  19        0.12       -0.36      0.66 o 
  -4   3  19        7.14        8.16      0.69 o 
  -3   3  19       38.37       37.24      0.94 o 
  -2   3  19       36.97       38.16      0.99 o 
  -1   3  19        8.16        7.42      0.62 o 
   0   3  19      115.35      110.03      1.47 o 
   1   3  19        8.17        7.28      0.55 o 
   2   3  19       36.96       37.49      0.92 o 
   3   3  19       38.31       38.07      1.06 o 
   4   3  19        7.12        8.81      0.75 o 
   5   3  19        0.12        0.27      0.63 o 
   6   3  19        4.64        4.81      1.03 o 
  -6   4  19        1.91        1.40      0.83 o 
  -5   4  19        2.90        3.41      0.74 o 
  -4   4  19        4.56        4.33      0.65 o 
  -3   4  19       36.06       37.57      1.02 o 
  -2   4  19       29.00       30.32      0.89 o 
  -1   4  19        2.27        2.45      0.54 o 
   0   4  19        1.11        3.41      0.56 o 
   1   4  19        2.29        2.97      0.56 o 
   2   4  19       28.96       29.07      0.86 o 
   3   4  19       36.06       39.47      1.16 o 
   4   4  19        4.58        4.11      0.68 o 
   5   4  19        2.91        3.55      0.73 o 
   6   4  19        1.91        1.75      0.99 o 
  -6   5  19       13.25       12.06      1.30 o 
  -5   5  19        1.71        1.24      0.71 o 
  -4   5  19        1.65        1.73      0.62 o 
  -3   5  19       39.89       46.21      1.17 o 
  -2   5  19       26.71       28.73      1.00 o 
  -1   5  19       15.17       12.11      0.72 o 
   0   5  19      163.72      176.48      2.21 o 
   1   5  19       15.21       14.20      0.73 o 
   2   5  19       26.71       28.39      0.94 o 
   3   5  19       39.91       50.09      1.60 o 
   4   5  19        1.65        0.96      0.66 o 
   5   5  19        1.72        0.82      0.72 o 
   6   5  19       13.27       12.89      1.19 o 
  -5   6  19        1.71       -0.05      0.69 o 
  -4   6  19        9.35       11.23      0.80 o 
  -3   6  19        3.70        3.36      0.66 o 
  -2   6  19        4.21        5.76      0.70 o 
  -1   6  19        7.63        9.88      0.76 o 
   0   6  19       90.25       89.16      1.43 o 
   1   6  19        7.66        9.04      0.78 o 
   2   6  19        4.22        5.54      0.67 o 
   3   6  19        3.71        3.27      0.72 o 
   4   6  19        9.38        9.71      0.87 o 
   5   6  19        1.71        2.16      0.81 o 
  -4   7  19        4.93        4.99      0.71 o 
  -3   7  19        1.61        1.80      0.70 o 
  -2   7  19       18.54       18.04      0.96 o 
  -1   7  19        2.98        1.07      0.64 o 
   0   7  19        4.91        8.25      0.86 o 
   1   7  19        2.97        1.90      0.65 o 
   2   7  19       18.53       19.97      1.15 o 
   3   7  19        1.62        1.66      0.84 o 
   4   7  19        4.94        5.55      0.84 o 
  -3   8  19       29.53       28.92      1.12 o 
  -2   8  19        6.44        6.44      0.80 o 
  -1   8  19        4.03        3.93      0.78 o 
   0   8  19       30.16       31.29      1.24 o 
   1   8  19        4.04        4.93      0.78 o 
   2   8  19        6.46        5.58      0.81 o 
   3   8  19       29.52       29.78      1.39 o 
  -2   9  19        8.72       10.87      0.94 o 
  -1   9  19       23.88       24.16      1.20 o 
   0   9  19       13.21       14.31      1.03 o 
   1   9  19       23.87       25.48      1.39 o 
   2   9  19        8.71       10.88      1.10 o 
   0   0  20       29.15       35.11      1.54 o 
   1   0  20       13.32       13.90      0.72 o 
   2   0  20        1.57        0.99      0.53 o 
   3   0  20       14.57       14.49      0.75 o 
   4   0  20        2.00        2.37      0.58 o 
   5   0  20        1.19        1.39      0.67 o 
   6   0  20        0.08        1.08      0.94 o 
  -6   1  20        6.22        6.07      1.19 o 
  -5   1  20        6.14        7.29      0.88 o 
  -4   1  20        4.86        5.17      0.64 o 
  -3   1  20       19.07       20.04      0.88 o 
  -2   1  20       13.34       12.42      0.71 o 
  -1   1  20        1.76        1.17      0.53 o 
   0   1  20       16.76       16.70      0.78 o 
   1   1  20        1.76        1.42      0.53 o 
   2   1  20       13.29       13.58      0.70 o 
   3   1  20       19.07       19.35      0.83 o 
   4   1  20        4.88        5.17      0.62 o 
   5   1  20        6.13        6.18      0.78 o 
   6   1  20        6.24        6.91      1.08 o 
  -6   2  20        6.17        5.80      0.93 o 
  -5   2  20        7.84        9.04      0.84 o 
  -4   2  20       14.37       13.57      0.94 o 
  -3   2  20        0.36        0.57      0.55 o 
  -2   2  20        8.94        9.51      0.71 o 
  -1   2  20       46.60       44.29      1.05 o 
   0   2  20        9.99       11.76      0.69 o 
   1   2  20       46.55       46.63      1.06 o 
   2   2  20        8.92        8.92      0.66 o 
   3   2  20        0.36       -0.43      0.48 o 
   4   2  20       14.37       13.71      0.85 o 
   5   2  20        7.81        8.14      0.82 o 
   6   2  20        6.18        5.96      0.99 o 
  -6   3  20        6.85        6.76      1.00 o 
  -5   3  20        1.14        1.49      0.71 o 
  -4   3  20        0.45       -0.03      0.60 o 
  -3   3  20        7.81        9.44      0.80 o 
  -2   3  20        9.14        8.68      0.66 o 
  -1   3  20       11.78       10.48      0.69 o 
   0   3  20       32.45       27.76      0.87 o 
   1   3  20       11.79       11.42      0.67 o 
   2   3  20        9.10        9.76      0.65 o 
   3   3  20        7.79        8.71      0.74 o 
   4   3  20        0.45        0.39      0.63 o 
   5   3  20        1.14        1.67      0.70 o 
   6   3  20        6.83        5.52      1.08 o 
  -5   4  20        0.23       -0.19      0.72 o 
  -4   4  20        2.51        2.65      0.65 o 
  -3   4  20        1.50        2.79      0.64 o 
  -2   4  20       17.27       17.51      0.81 o 
  -1   4  20       36.67       40.07      1.05 o 
   0   4  20       12.95       13.64      0.74 o 
   1   4  20       36.67       41.21      1.06 o 
   2   4  20       17.22       19.99      0.88 o 
   3   4  20        1.49        1.99      0.66 o 
   4   4  20        2.51        2.24      0.67 o 
   5   4  20        0.24       -0.37      0.73 o 
  -5   5  20        1.57        1.79      0.76 o 
  -4   5  20        5.63        6.96      0.73 o 
  -3   5  20        4.39        4.43      0.70 o 
  -2   5  20        3.51        4.13      0.67 o 
  -1   5  20       35.46       34.92      1.09 o 
   0   5  20      108.99      105.62      1.68 o 
   1   5  20       35.42       37.29      1.06 o 
   2   5  20        3.50        3.86      0.65 o 
   3   5  20        4.40        4.60      0.74 o 
   4   5  20        5.64        5.84      0.79 o 
   5   5  20        1.58        1.67      0.80 o 
  -4   6  20        2.77        2.01      0.68 o 
  -3   6  20        3.49        3.03      0.66 o 
  -2   6  20        4.34        4.91      0.71 o 
  -1   6  20        8.44        9.18      0.79 o 
   0   6  20        0.65        0.97      0.63 o 
   1   6  20        8.44       11.13      0.80 o 
   2   6  20        4.34        5.51      0.71 o 
   3   6  20        3.49        3.15      0.73 o 
   4   6  20        2.77        3.24      0.78 o 
  -3   7  20       11.10        9.46      0.81 o 
  -2   7  20        4.48        3.99      0.71 o 
  -1   7  20        2.77        4.33      0.73 o 
   0   7  20       47.16       54.89      1.77 o 
   1   7  20        2.77        4.08      0.77 o 
   2   7  20        4.46        2.84      0.77 o 
   3   7  20       11.09       10.49      1.03 o 
  -2   8  20        0.83       -0.21      0.70 o 
  -1   8  20       16.90       17.38      1.10 o 
   0   8  20        5.87        5.06      0.86 o 
   1   8  20       16.90       16.26      1.12 o 
   2   8  20        0.83        1.62      1.21 o 
   1   0  21       17.57       19.96      0.85 o 
   2   0  21        7.19       10.40      0.71 o 
   3   0  21       21.97       23.51      0.91 o 
   4   0  21        0.39        0.49      0.55 o 
   5   0  21        1.40        0.36      0.72 o 
  -5   1  21        5.18        5.50      0.88 o 
  -4   1  21        1.81        0.41      0.62 o 
  -3   1  21       14.24       10.86      0.77 o 
  -2   1  21        7.73        8.01      0.68 o 
  -1   1  21        3.93        6.27      0.64 o 
   0   1  21        9.22        5.72      0.69 o 
   1   1  21        3.96        5.76      0.63 o 
   2   1  21        7.76        8.01      0.63 o 
   3   1  21       14.24       13.55      0.76 o 
   4   1  21        1.81        1.18      0.60 o 
   5   1  21        5.19        5.35      0.84 o 
  -5   2  21        1.27        2.34      0.79 o 
  -4   2  21        1.45        1.32      0.70 o 
  -3   2  21        1.13        0.67      0.67 o 
  -2   2  21        5.68        4.81      0.67 o 
  -1   2  21        9.77        9.57      0.69 o 
   0   2  21        3.45        1.89      0.55 o 
   1   2  21        9.79       10.38      0.75 o 
   2   2  21        5.67        5.53      0.64 o 
   3   2  21        1.13        1.31      0.53 o 
   4   2  21        1.45        0.20      0.63 o 
   5   2  21        1.27        1.25      0.70 o 
  -5   3  21        2.69        2.57      0.93 o 
  -4   3  21        4.94        4.95      0.81 o 
  -3   3  21       15.06       13.62      0.87 o 
  -2   3  21        6.76        7.67      0.71 o 
  -1   3  21        2.72        3.74      0.59 o 
   0   3  21        0.59        0.15      0.53 o 
   1   3  21        2.72        3.25      0.62 o 
   2   3  21        6.75        8.00      0.69 o 
   3   3  21       15.05       13.79      0.88 o 
   4   3  21        4.94        4.91      0.73 o 
   5   3  21        2.70        2.08      0.80 o 
  -4   4  21        7.55        9.36      0.79 o 
  -3   4  21        0.03       -0.36      0.66 o 
  -2   4  21        2.94        2.25      0.63 o 
  -1   4  21       27.05       26.91      0.95 o 
   0   4  21       19.20       18.92      0.83 o 
   1   4  21       27.08       26.63      0.96 o 
   2   4  21        2.94        2.17      0.69 o 
   3   4  21        0.03       -0.61      0.61 o 
   4   4  21        7.56        9.78      0.84 o 
  -4   5  21        2.25        2.20      0.73 o 
  -3   5  21        8.18        8.57      0.78 o 
  -2   5  21        6.18        5.71      0.78 o 
  -1   5  21       10.45       12.83      0.84 o 
   0   5  21        5.48        7.55      0.73 o 
   1   5  21       10.45       14.17      0.87 o 
   2   5  21        6.18        6.13      0.77 o 
   3   5  21        8.16        8.92      0.83 o 
   4   5  21        2.26        2.41      0.77 o 
  -3   6  21        1.29        0.57      0.66 o 
  -2   6  21       20.08       21.52      1.00 o 
  -1   6  21        8.44        9.42      0.86 o 
   0   6  21       12.56       14.42      0.93 o 
   1   6  21        8.42       10.49      0.83 o 
   2   6  21       20.08       20.74      1.13 o 
   3   6  21        1.28        1.13      0.90 o 
  -1   7  21       10.79       11.32      1.03 o 
   0   7  21        1.71        0.88      0.85 o 
   1   7  21       10.76       13.13      1.07 o 
   0   0  22        1.80        2.23      0.84 o 
   1   0  22        2.20        3.43      0.62 o 
   2   0  22        0.14       -0.12      0.55 o 
   3   0  22        6.47        4.91      0.67 o 
   4   0  22        0.06        0.38      0.56 o 
  -4   1  22        0.38        0.49      0.68 o 
  -3   1  22        1.11        1.37      0.62 o 
  -2   1  22       10.08        8.49      0.71 o 
  -1   1  22        4.76        3.88      0.65 o 
   0   1  22       35.48       36.86      1.14 o 
   1   1  22        4.76        5.51      0.66 o 
   2   1  22       10.08        9.53      0.70 o 
   3   1  22        1.10        0.40      0.56 o 
   4   1  22        0.39        0.24      0.63 o 
  -4   2  22        1.68        1.26      0.83 o 
  -3   2  22       11.66       10.23      0.79 o 
  -2   2  22        0.41       -0.18      0.57 o 
  -1   2  22       14.42       11.44      0.78 o 
   0   2  22        0.06        0.16      0.61 o 
   1   2  22       14.42       12.68      0.83 o 
   2   2  22        0.42        0.49      0.55 o 
   3   2  22       11.66       11.20      0.78 o 
   4   2  22        1.68        1.36      0.69 o 
  -4   3  22        0.32       -0.38      1.17 o 
  -3   3  22        2.59        1.18      0.69 o 
  -2   3  22       11.80       10.97      0.81 o 
  -1   3  22       15.95       16.35      0.95 o 
   0   3  22       11.29       10.08      0.76 o 
   1   3  22       15.96       17.57      0.92 o 
   2   3  22       11.81       11.21      0.84 o 
   3   3  22        2.59        2.66      0.76 o 
   4   3  22        0.32        1.03      1.12 o 
  -3   4  22        0.82        2.10      0.74 o 
  -2   4  22        7.17        7.14      0.75 o 
  -1   4  22       42.89       45.27      1.14 o 
   0   4  22        9.27        6.90      0.74 o 
   1   4  22       42.87       43.50      1.25 o 
   2   4  22        7.20        6.52      0.84 o 
   3   4  22        0.81        1.68      0.71 o 
  -2   5  22       18.43       16.49      1.08 o 
  -1   5  22       17.56       18.24      1.03 o 
   0   5  22        0.60       -0.06      0.65 o 
   1   5  22       17.55       17.84      0.95 o 
   2   5  22       18.45       19.33      1.12 o 
   0   6  22        2.01        2.94      1.54 o 
   1   0  23        6.36        6.74      0.76 o 
   2   0  23        0.05       -0.55      0.55 o 
   3   0  23        0.13        1.07      0.75 o 
  -3   1  23        1.33        3.64      1.10 o 
  -2   1  23        1.98        2.07      0.63 o 
  -1   1  23       12.71       11.24      0.85 o 
   0   1  23       39.53       40.73      1.23 o 
   1   1  23       12.69       10.12      0.79 o 
   2   1  23        1.99        0.79      0.62 o 
   3   1  23        1.34        2.42      0.83 o 
  -2   2  23        0.31       -0.37      0.59 o 
  -1   2  23        3.72        3.90      0.69 o 
   0   2  23        1.65        3.05      0.72 o 
   1   2  23        3.73        4.06      0.73 o 
   2   2  23        0.31       -0.20      0.63 o 
  -2   3  23        1.25       -0.24      0.74 o 
  -1   3  23        8.67       10.09      0.83 o 
   0   3  23       35.60       34.63      1.21 o 
   1   3  23        8.66       10.79      0.96 o 
   2   3  23        1.25        1.64      1.02 o 
   0   4  23        0.11        0.11      0.88 o 
                                                 
